# Supplementary material for: The Migrant Paradox in Children and the Role of Schools in Reducing Health Disparities: A Cross-Sectional Study of Migrant and Native Children in Beijing, China
Source: PLoS One. 2016 Jul 26;11(7):e0160025. doi: 10.1371/journal.pone.0160025 (PMC4961441; doi:10.1371/journal.pone.0160025)
Supplement: S1 File — (XLS) [file pone.0160025.s001.xls]

## Sheet: 分析库
id	sex	age	hukou	hujitp	fawh	mowh	house	toilet	tv	washmachine	refrig	conditioner	pc	car	cold	diarr	height	weight	eyel	eyer	overweightobesity	caries2	schooltype	group
144128	.	.	1	1	5	5	1	2	1	1	1	1	1	0	0	0	144.2	40.9	4.8	4.7	.	0	1	1
144301	.	.	1	1	5	6	1	2	1	1	1	1	1	0	1	0	137.5	33.7	4.5	4.5	.	0	1	1
144332	.	.	1	1	6	6	1	2	1	1	1	1	1	0	0	0	142.2	30.5	4.7	4.7	.	0	1	1
144127	.	.	1	1	6	6	1	2	1	1	1	1	1	1	0	1	.	32.7	4.6	4.9	.	0	1	1
246135	1	12	1	1	3	4	1	2	1	1	1	1	1	0	0	0	153	39.8	4.8	4.1	0	0	1	1
244202	1	10	2	1	3	3	2	2	1	0	1	0	1	1	0	0	153.5	78	5.1	5	1	0	1	1
246217	1	12	1	1	5	4	1	2	1	1	1	1	1	0	0	0	153	41.7	4.2	4.1	0	0	1	1
244105	1	10	2	1	3	5	1	2	1	1	1	1	1	1	0	0	129	27.2	5.1	5.1	0	1	1	1
244106	1	10	1	1	4	4	2	1	1	1	1	0	1	0	0	0	138.2	33.5	5	5	0	0	1	1
246248	1	11	1	1	3	3	1	2	1	1	1	1	1	0	0	0	155	59.7	4.4	4.5	1	0	1	1
246325	1	12	1	1	4	5	1	2	1	1	1	1	1	1	0	0	147	40.2	5	5.2	0	0	1	1
246137	1	12	2	1	3	2	1	2	1	1	1	1	1	1	3	2	149	45.2	4.2	4.2	0	0	1	1
246218	1	12	1	1	6	3	1	2	1	1	1	1	1	0	0	0	148	37.7	4.6	4.8	0	0	1	1
246306	1	12	2	1	2	3	2	1	1	1	1	0	1	0	0	0	148	36.7	4.1	4.1	0	0	1	1
246307	1	11	1	1	3	4	1	2	1	1	1	1	1	0	1	2	149	35.4	5	5	0	0	1	1
244119	1	10	2	1	3	4	1	2	1	1	1	1	1	1	0	1	140.5	38.7	5	4.9	1	0	1	1
244120	1	10	2	1	3	3	1	2	1	1	1	0	1	0	0	0	127	25.2	5.1	5.1	0	1	1	1
244216	1	10	1	1	6	5	1	2	1	1	1	1	1	0	1	0	151	46.7	4.5	4.8	1	0	1	1
244219	1	10	1	1	6	5	1	2	1	1	1	1	1	1	1	0	137	30.2	5	5	0	0	1	1
246132	1	12	2	1	4	4	1	2	1	1	1	1	1	1	0	0	166	68.3	4.6	4.6	1	0	1	1
244217	1	10	1	1	3	4	1	2	1	1	1	1	1	1	0	0	142	45.3	4.8	4.8	1	0	1	1
244222	1	10	1	1	4	4	1	2	1	1	1	1	1	0	0	0	145	51.4	5	5	1	0	1	1
246125	1	12	2	1	3	3	3	2	1	1	1	1	1	1	3	0	143.2	35.1	4.8	4.9	0	0	1	1
246219	1	12	1	1	4	3	1	2	1	1	1	1	0	0	0	0	146	43.7	5	5.1	0	0	1	1
246243	1	12	2	1	3	3	1	.	1	1	1	1	1	0	2	0	169	70.2	4	4.1	1	0	1	1
246339	1	11	1	1	6	6	3	1	0	1	1	1	1	0	0	0	155	40.2	4.6	4.6	0	0	1	1
246111	1	12	1	1	4	5	1	2	1	1	1	1	1	1	1	0	163	59.4	4.6	4.4	1	0	1	1
244133	1	10	1	1	3	3	1	2	1	1	1	1	1	0	1	0	146.5	46.7	5.1	5.1	1	0	1	1
244235	1	10	1	1	4	3	1	1	1	0	1	1	0	1	0	0	134	29.3	5.1	5.1	0	0	1	1
246129	1	12	1	1	4	6	1	2	1	1	1	1	1	0	0	0	169	65.4	4.8	4.8	1	0	1	1
246122	1	12	1	1	6	5	1	1	1	1	1	1	1	1	.	1	154	60.8	5.2	5.2	1	0	1	1
244242	1	10	1	1	4	5	1	2	1	1	1	1	1	0	1	0	138	33.6	4.8	4.8	0	0	1	1
146430	1	11	1	1	5	4	1	2	1	1	1	1	1	0	.	.	158.8	58.5	5	5	1	0	1	1
144321	1	10	1	1	6	6	1	2	1	1	1	1	1	0	0	0	138.8	38	4.6	4.7	1	0	1	1
144208	1	10	1	1	5	3	1	2	1	1	1	1	1	1	0	0	140	33.6	4.5	4.6	0	0	1	1
145426	1	11	1	1	6	6	1	2	1	1	1	1	1	1	0	0	152.2	37.7	4.7	4.7	0	0	1	1
146304	1	11	1	1	6	6	1	2	1	1	1	1	1	0	1	0	147	34.7	4.2	4.2	0	0	1	1
146305	1	12	1	1	4	5	1	2	1	1	1	1	1	1	0	0	166	40.7	4.7	4.5	0	0	1	1
144307	1	10	1	1	5	5	1	2	1	1	1	1	1	1	0	0	146.6	37.9	4.2	4.4	0	0	1	1
145102	1	11	1	1	5	6	1	1	1	1	1	1	1	1	0	0	152.8	46.3	5.1	5.1	0	0	1	1
146202	1	12	1	1	5	5	1	2	1	1	1	1	1	1	0	0	161.8	80	5	5	1	0	1	1
145214	1	11	1	1	6	6	1	2	1	1	1	1	1	1	0	0	156.8	46.5	5.1	5.1	0	0	1	1
144121	1	10	1	1	4	4	1	2	1	1	1	1	1	0	1	0	138.1	35	4.8	4.8	0	0	1	1
146302	1	12	1	1	6	6	1	2	1	1	1	1	1	1	0	0	161.7	75.3	4.4	4.5	1	0	1	1
145126	1	11	1	1	6	6	1	1	1	1	0	0	1	0	0	1	155	46.2	4.8	5	0	0	1	1
146419	1	12	1	1	6	5	1	1	1	1	1	1	1	0	0	0	146.8	30.5	4.5	4.5	0	0	1	1
146306	1	12	1	1	6	6	1	2	1	1	1	1	1	0	1	0	151.2	43	4.7	4.6	0	0	1	1
144309	1	10	1	1	6	6	1	2	1	1	1	1	1	1	1	0	138.8	29	4.9	4.9	0	0	1	1
146204	1	12	1	1	4	4	1	2	1	1	1	1	1	1	0	0	153.5	38.6	4.3	4	0	0	1	1
144310	1	10	1	1	6	6	1	2	1	1	1	1	1	1	0	0	135.3	25.4	4.4	4.6	0	0	1	1
144212	1	10	1	1	6	5	1	2	1	1	1	1	1	0	0	0	143.3	53	4.7	5.1	1	1	1	1
144317	1	10	1	1	6	5	1	2	1	1	1	1	1	1	1	1	149.5	46.5	5.1	5.1	1	0	1	1
146423	1	12	1	1	4	5	1	2	1	1	1	1	1	1	0	1	146.2	35.5	4	4.1	0	0	1	1
145107	1	11	1	1	5	5	1	2	1	1	1	1	1	1	0	0	148.1	40	4.4	4.6	0	0	1	1
146206	1	12	1	1	6	6	1	2	1	1	1	1	1	1	1	0	138.5	35	4.9	4.9	0	0	1	1
144210	1	10	1	1	4	5	1	2	1	1	1	1	1	0	1	0	143.3	38.7	4.4	4.3	0	0	1	1
144126	1	10	1	1	6	6	1	2	1	1	1	1	1	1	0	0	149.8	43	4.7	5	0	0	1	1
145216	1	11	1	1	4	5	1	2	1	1	1	1	1	1	1	0	158.2	55	4.1	4.2	1	0	1	1
146420	1	11	1	1	5	5	1	2	1	1	1	1	1	0	1	0	169.9	47	4.2	4.1	0	0	1	1
146207	1	12	1	1	5	6	1	2	1	1	1	1	1	1	0	0	151.3	36.2	4.2	4.1	0	0	1	1
146307	1	12	1	1	6	6	1	2	1	1	1	1	1	1	0	0	166.2	85.1	4.8	4.6	1	0	1	1
146224	1	12	1	1	6	6	1	2	1	1	1	1	1	1	0	2	164.2	57	5	4.9	1	0	1	1
144206	1	10	1	1	4	5	1	2	1	1	1	1	1	0	0	0	140.5	40.3	5	4.9	1	0	1	1
145406	1	10	1	1	6	6	1	2	1	1	1	1	1	1	1	0	148.3	58.7	4.2	4.2	1	0	1	1
144209	1	9	1	1	6	6	1	2	1	1	1	1	1	0	0	0	137.1	31.1	4.4	4.5	0	0	1	1
146426	1	11	1	1	5	.	1	.	.	.	.	.	.	.	.	.	143.5	32.4	5.1	5.1	0	0	1	1
146428	1	12	1	1	6	6	1	2	1	1	1	1	1	1	1	0	170.1	78.9	4.5	4.4	1	0	1	1
144123	1	10	1	1	3	3	1	2	1	1	1	1	1	0	0	0	151.8	45.7	5	4.6	1	0	1	1
145220	1	11	1	1	6	6	1	2	1	1	1	1	1	1	0	3	144.8	29.2	4.4	4.4	0	0	1	1
144313	1	.	1	1	6	6	1	2	1	1	1	1	1	1	0	0	150.5	52.5	4.4	4.4	.	0	1	1
144201	1	10	1	1	6	5	1	2	1	1	1	1	1	1	0	0	141	41.7	4.5	4.6	1	0	1	1
145310	1	11	1	1	6	5	1	2	1	1	1	1	1	0	0	0	145.4	26.6	4.3	4.7	0	0	1	1
144312	1	9	1	1	6	5	1	2	1	1	1	1	1	1	0	0	132.6	27.2	4.3	4.4	0	0	1	1
145130	1	11	1	1	4	3	1	2	1	1	1	1	1	1	1	0	146.4	53	5	4.7	1	0	1	1
144221	1	10	1	1	4	5	2	2	1	1	1	1	1	1	0	0	136.5	25.6	4.9	5	0	0	1	1
146310	1	12	1	1	5	5	1	2	1	1	1	1	1	1	1	1	171.5	54.5	4.3	4.4	0	0	1	1
144327	1	10	1	1	6	6	1	2	1	1	1	1	1	0	1	1	138.2	34.5	5.2	5.2	0	0	1	1
145111	1	11	1	1	6	6	1	2	1	1	1	1	1	0	0	0	141	29.5	5.1	5.1	0	0	1	1
146212	1	11	1	1	4	3	1	2	1	1	1	1	1	1	0	1	150.5	46.9	5.1	5.1	1	0	1	1
144218	1	10	1	1	6	6	1	2	1	1	1	1	1	1	0	0	142.3	32.9	5.1	5.1	0	0	1	1
144224	1	10	1	1	6	6	1	2	1	1	1	1	1	0	0	0	144.2	30.7	4.6	4.6	0	0	1	1
144122	1	9	1	1	4	4	1	2	1	1	1	1	1	1	0	0	141.3	29	4.8	4.7	0	0	1	1
144129	1	10	1	1	4	4	1	1	1	1	1	1	1	1	0	0	144	33.9	5	5	0	0	1	1
145123	1	11	1	1	6	6	1	2	1	1	1	1	1	1	1	1	153	47.7	4.1	4.1	1	0	1	1
146422	1	11	1	1	3	3	1	2	1	1	1	1	1	0	.	.	155.2	73.2	5	5	1	0	1	1
145224	1	11	1	1	6	6	1	2	1	1	1	1	1	0	0	0	144.2	33	4.4	4.1	0	0	1	1
145407	1	11	1	1	4	5	2	2	1	1	1	1	1	0	1	0	146.8	48.2	4.9	4.9	1	0	1	1
145408	1	12	1	1	6	6	1	1	1	1	1	1	1	0	0	0	139.8	43	4	4.1	1	0	1	1
145104	1	11	1	1	6	6	1	2	1	1	1	1	1	1	0	1	149.1	43.3	5.1	5.1	0	0	1	1
145409	1	10	1	1	4	4	1	2	1	1	1	1	1	1	0	0	140	31.9	5.1	5.1	0	0	1	1
144318	1	9	2	1	5	4	1	2	1	1	1	1	1	0	.	.	143.1	46.1	4.3	4.3	1	1	1	1
145405	1	11	1	1	6	6	1	2	1	1	1	1	1	1	0	0	153	46	5.1	5.1	0	0	1	1
146308	1	12	1	1	5	1	2	1	1	1	1	0	1	0	1	0	168	78.5	5.1	5.1	1	0	1	1
146427	1	11	1	1	4	4	1	2	1	1	1	1	1	0	0	0	156.8	53.2	4.5	4.5	1	0	1	1
145411	1	10	1	1	6	6	1	2	1	1	1	1	1	0	1	0	144.7	39.2	4.3	4.4	0	0	1	1
144124	1	10	1	1	4	5	1	2	1	1	1	1	1	1	1	0	142.7	36.6	4	4.2	0	0	1	1
226303	1	12	1	1	6	6	1	2	1	1	1	1	1	1	0	0	154	39.2	5	5.1	0	0	1	1
224306	1	10	1	1	5	5	1	2	1	1	1	1	1	0	0	0	132.5	34.6	4.5	4.3	1	0	1	1
225108	1	11	1	1	5	4	1	2	1	1	1	1	1	1	0	0	141	47.4	4.3	4.2	1	0	1	1
224308	1	10	1	1	3	5	1	2	1	1	1	1	1	0	1	0	139	33	4.2	4.1	0	1	1	1
226107	1	12	1	1	5	5	1	2	1	1	1	1	1	0	1	1	146.2	31.8	4.1	4.1	0	0	1	1
225209	1	10	2	1	4	4	2	1	1	1	1	1	0	1	.	.	148	68.6	5	5	1	1	1	1
226108	1	11	1	1	5	3	1	1	1	1	1	1	1	1	0	0	147.6	40.9	4	4	0	0	1	1
224302	1	10	1	1	5	5	1	1	1	1	1	1	1	0	.	.	139	35.9	4.6	4.3	0	0	1	1
225101	1	10	2	1	4	6	1	2	1	1	1	1	1	1	1	0	134	29.1	5	5	0	1	1	1
225106	1	11	1	1	4	2	1	2	1	1	1	1	1	0	1	5	132	41	4.1	4.1	1	0	1	1
226302	1	12	1	1	5	3	1	2	1	1	1	1	1	1	0	0	144	37.3	4.2	4.3	0	1	1	1
226306	1	12	1	1	5	4	1	2	1	1	1	1	1	.	0	0	162	47.4	5	5	0	1	1	1
224406	1	10	1	1	5	5	1	2	1	1	1	1	1	1	.	.	137	26.4	4.9	4.8	0	0	1	1
226308	1	12	1	1	5	3	1	2	1	1	1	1	1	0	0	0	167	37.1	4.2	4.2	0	0	1	1
224405	1	10	1	1	4	4	1	2	1	1	1	1	1	0	0	0	137	29.6	5.1	5.1	0	0	1	1
225206	1	11	1	1	5	6	1	2	1	1	1	1	1	0	0	0	165	38.8	4.5	4.5	0	1	1	1
224408	1	10	1	1	.	.	1	2	1	1	1	1	1	1	1	0	138	30.8	4.5	4.6	0	0	1	1
224301	1	10	1	1	5	5	1	2	1	1	1	1	1	0	1	0	150.5	59.5	4.2	4.4	1	1	1	1
224304	1	9	1	1	5	5	1	2	1	1	1	1	1	1	1	0	149	60	4.6	4.6	1	0	1	1
226304	1	12	1	1	5	5	1	2	1	1	1	1	1	0	0	0	158.3	33.8	5	5	0	0	1	1
225109	1	11	1	1	4	5	1	2	1	1	1	1	1	1	1	0	145	38.8	5.2	4.4	0	0	1	1
225205	1	11	2	1	3	3	1	2	1	1	1	1	1	1	0	0	168	68	4.3	5	1	0	1	1
226105	1	12	1	1	5	5	1	2	1	1	1	1	1	1	2	0	152	59.7	4.8	4.5	1	0	1	1
226309	1	13	1	1	5	4	1	2	1	1	1	1	1	1	0	0	144	48.4	5	5	1	0	1	1
225110	1	10	1	1	5	5	1	2	1	1	1	1	1	1	0	0	139.2	29.4	4.6	4.6	0	1	1	1
225105	1	11	1	1	4	4	1	2	1	1	1	1	1	0	1	1	136	34.7	5.1	5.1	0	0	1	1
226307	1	11	1	1	5	5	1	2	1	1	1	1	1	1	0	0	150	48.7	4	4.2	1	1	1	1
224436	1	10	1	1	6	6	1	2	1	1	1	1	1	1	0	0	136	28.9	4.6	4.5	0	0	1	1
224404	1	10	1	1	6	6	1	2	1	1	1	1	1	1	0	0	145	33.7	5	5	0	0	1	1
224305	1	10	1	1	6	6	1	2	1	1	1	1	1	1	0	1	131	29.8	4.6	4.7	0	0	1	1
225203	1	11	1	1	6	5	1	2	1	1	1	1	1	1	0	0	143	31.3	4.7	4.7	0	0	1	1
225218	1	12	1	1	3	3	1	2	1	1	1	1	1	0	0	0	151	52.3	4.7	4.7	1	0	1	1
226102	1	11	1	1	6	5	1	2	1	1	1	1	1	1	1	0	165.2	57.4	4.8	4.8	1	0	1	1
225202	1	11	1	1	6	5	1	2	1	1	1	1	1	0	0	0	157	34.6	5.1	5	0	0	1	1
226301	1	9	2	1	3	2	2	1	1	1	1	1	1	0	1	0	159	36.4	5.1	5	0	0	1	1
226305	1	11	2	1	5	4	1	2	1	1	1	1	1	1	1	0	148	47	4.8	4.8	1	1	1	1
225201	1	11	2	1	5	5	1	1	1	1	1	1	1	1	0	0	151.3	48.1	5.1	5.1	1	1	1	1
225204	1	11	1	1	5	4	1	2	1	1	1	1	1	0	0	0	145	64.9	5.1	5.1	1	0	1	1
226104	1	11	1	1	6	6	1	2	1	1	1	1	1	1	0	0	148	43.3	4.5	4.8	0	0	1	1
225207	1	11	1	1	3	3	1	2	1	1	1	1	1	0	0	0	152	45.1	4	4	0	0	1	1
224403	1	9	1	1	4	4	1	2	1	1	1	1	1	0	0	0	138	45.3	4.9	5	1	0	1	1
225111	1	11	1	1	6	6	1	2	1	1	1	1	1	0	0	5	136	29.7	5	5	0	0	1	1
224407	1	10	1	1	4	4	2	1	1	1	1	1	1	1	.	.	134	30.6	4.1	4.1	0	0	1	1
225208	1	11	1	1	4	4	1	2	1	1	1	1	1	1	1	0	148	45	4.2	4.2	1	0	1	1
226103	1	12	1	1	6	6	1	2	1	1	1	1	1	1	0	1	157	40	4.7	4.8	0	0	1	1
225107	1	11	1	1	5	6	1	2	1	1	1	1	1	1	0	0	142	49.2	5	5.1	1	0	1	1
224307	1	10	1	1	5	3	1	2	1	1	1	0	1	0	1	0	149.6	38.5	4.7	4.8	0	0	1	1
125109	1	11	1	1	3	5	1	1	1	1	1	1	1	1	0	0	144.7	31.8	5.1	5	0	0	1	1
126319	1	12	1	1	6	6	1	2	1	1	1	1	1	1	0	0	168.9	53.4	4.1	4.2	0	0	1	1
125420	1	10	1	1	6	6	1	2	1	0	0	0	0	0	1	0	134.3	32.5	5.1	5.1	0	0	1	1
124530	1	10	1	1	5	5	2	1	1	1	1	1	1	1	1	0	140.8	37.6	5	5	0	0	1	1
124416	1	9	1	1	6	6	1	2	1	1	1	1	1	1	0	0	147.5	53.5	4.7	5	1	0	1	1
124418	1	9	1	1	6	6	1	2	1	1	1	1	1	1	0	0	143.2	35.9	4.3	4.4	0	0	1	1
126117	1	12	1	1	6	6	1	2	1	1	1	1	1	1	1	0	166.7	62.9	4.8	4.9	1	0	1	1
125104	1	11	1	1	6	6	1	2	1	1	1	1	1	1	0	0	143.9	46.2	4.1	4.4	1	0	1	1
125441	1	11	1	1	.	.	.	.	.	.	.	.	.	.	.	.	159.3	50	4.9	4.9	0	0	1	1
125108	1	11	1	1	6	6	1	2	1	1	1	1	1	1	1	0	145.3	42	4.6	4.6	0	0	1	1
124315	1	10	1	1	6	6	1	2	1	1	1	1	1	1	1	0	138.3	30.9	4.7	4.8	0	0	1	1
126337	1	12	1	1	6	5	1	2	1	1	1	1	1	1	1	0	150.6	34.7	5.1	5	0	0	1	1
124612	1	10	1	1	6	6	1	2	1	1	1	1	1	1	0	0	157.3	71.4	5	4.9	1	0	1	1
125326	1	10	1	1	6	6	1	2	1	1	1	1	1	1	0	0	142.8	31	4.3	4.3	0	0	1	1
125520	1	10	1	1	6	6	1	2	1	1	1	1	1	1	0	0	145.1	37	4.7	5	0	0	1	1
125202	1	10	1	1	6	3	1	2	1	1	1	1	1	1	1	0	139.1	36.2	5.1	5.1	0	0	1	1
124609	1	10	1	1	4	4	1	2	1	1	1	1	1	1	0	0	138.2	31.5	4.8	4.8	0	0	1	1
125222	1	10	1	1	4	6	1	2	1	1	1	1	1	1	0	0	163.6	87.9	4.3	4.7	1	0	1	1
126115	1	12	1	1	6	6	1	1	1	1	1	1	1	1	1	0	161.6	56.2	5.1	5.1	1	0	1	1
124205	1	10	1	1	6	6	1	2	1	1	1	1	1	1	1	2	145.5	34.7	4.4	4.5	0	0	1	1
126431	1	11	1	1	6	5	1	2	1	1	1	1	1	.	0	0	156.8	66	5.1	5.1	1	0	1	1
125220	1	11	1	1	6	6	1	2	1	1	1	1	1	.	1	0	152.9	51.5	4.8	4.7	1	0	1	1
125537	1	10	1	1	6	1	2	1	1	1	1	1	1	1	0	0	130.9	25.8	4.2	4.2	0	0	1	1
125333	1	10	1	1	4	5	1	2	1	1	1	1	1	.	0	0	147	34.2	4.4	4.4	0	0	1	1
125427	1	11	1	1	6	6	1	2	1	1	1	1	1	1	0	0	144.5	31.6	4	4	0	0	1	1
125428	1	11	1	1	6	5	1	2	1	1	1	0	1	1	.	1	145.4	46.5	5	5	1	0	1	1
126329	1	12	1	1	6	5	1	1	1	1	1	1	1	1	1	0	158.1	49.7	4.2	4.1	0	0	1	1
126305	1	12	1	1	5	5	1	2	1	1	1	1	1	1	1	1	144.2	46.3	4.8	5	1	0	1	1
125529	1	10	1	1	6	6	1	2	1	1	1	1	1	1	1	0	151.7	59.7	5.1	5	1	0	1	1
124529	1	10	1	1	5	5	1	2	1	1	1	1	1	1	1	0	147.4	51	4.7	4.7	1	0	1	1
126104	1	11	1	1	6	6	1	2	1	1	1	1	1	1	0	0	147.8	49.1	4.1	4.1	1	0	1	1
125539	1	10	1	1	6	5	1	2	1	1	1	1	1	1	.	0	145.9	38.9	4.1	4.1	0	0	1	1
126327	1	12	1	1	6	6	1	2	1	1	1	1	1	1	0	0	157.6	54.5	4	4.1	1	0	1	1
125536	1	10	1	1	6	6	1	2	1	1	1	1	1	1	0	0	161.5	56	4.5	4.3	1	0	1	1
125336	1	10	1	1	6	6	1	2	1	1	1	1	1	0	0	0	140.7	36.7	5	5.1	0	0	1	1
125313	1	11	1	1	5	5	1	2	1	1	1	1	1	1	0	0	156.7	40.5	4.3	4.3	0	0	1	1
125311	1	11	1	1	6	6	1	2	1	1	1	1	1	1	2	0	145.8	33.7	5	5.1	0	0	1	1
126438	1	11	1	1	6	5	1	2	1	1	1	1	1	0	0	0	152.6	46	4.3	4.4	0	0	1	1
124208	1	10	1	1	5	6	1	2	1	1	1	1	1	1	0	0	150	57.6	5	5	1	0	1	1
126405	1	12	1	1	6	6	1	2	1	1	1	1	1	1	1	0	147.2	28.7	4	4	0	0	1	1
126238	1	11	1	1	6	6	1	2	1	1	1	1	1	1	0	0	163.3	44.7	4.6	4.5	0	0	1	1
124308	1	9	1	1	6	6	1	2	1	1	1	1	1	1	1	0	147	38.9	4.4	4.2	0	0	1	1
124617	1	9	2	1	6	6	1	2	1	1	1	1	1	1	0	0	143.3	43	4.6	4.4	1	0	1	1
125142	1	11	1	1	6	6	1	2	1	1	1	1	1	0	0	0	159.1	56.3	5.1	5.1	1	0	1	1
125242	1	10	1	1	6	6	1	2	1	1	1	1	1	1	0	0	149.3	39.5	5.1	5.1	0	0	1	1
124311	1	10	1	1	6	6	1	2	1	1	1	1	1	1	0	0	140.1	32.8	4.5	4.6	0	0	1	1
125209	1	11	1	1	5	6	1	2	1	1	1	1	1	.	0	0	142.7	52.5	5	5	1	0	1	1
124305	1	10	1	1	6	6	1	2	1	1	1	1	1	1	1	0	146.6	34.2	4.9	4.9	0	0	1	1
124420	1	9	1	1	6	6	1	2	1	1	1	1	1	1	0	0	144.8	51.9	5	5	1	0	1	1
126417	1	12	1	1	6	6	1	2	1	1	1	1	1	1	0	0	170.1	75.2	5	5	1	0	1	1
126419	1	12	1	1	5	6	1	2	1	1	1	1	1	1	1	0	144.7	59.1	4.4	4.5	1	0	1	1
125116	1	11	1	1	6	6	1	2	1	1	1	1	1	1	0	0	148.4	35.6	4.7	4.7	0	0	1	1
126408	1	12	1	1	.	5	1	2	1	1	1	1	1	1	0	0	150.1	53.3	5	5	1	0	1	1
126119	1	11	1	1	6	6	1	2	1	1	1	1	1	1	0	0	171.3	65.3	4.4	5.1	1	0	1	1
124406	1	10	1	1	6	6	1	2	1	1	1	1	1	1	0	0	141.6	31.2	5	5.1	0	0	1	1
126221	1	11	1	1	6	6	1	2	1	1	1	1	1	1	0	0	159.3	63.8	4.8	4.7	1	0	1	1
124307	1	10	1	1	6	6	1	2	1	1	1	1	1	1	0	0	141	38	5.1	5.1	0	0	1	1
125205	1	11	1	1	6	6	1	2	1	1	1	1	1	1	0	0	137.7	33	4	4	0	0	1	1
124310	1	10	1	1	6	6	1	2	1	1	1	1	1	1	0	0	145.5	36.8	4.9	4.9	0	0	1	1
124541	1	9	1	1	6	6	1	2	1	1	1	1	1	1	0	0	146	45.5	5.1	5.1	1	0	1	1
125102	1	10	1	1	6	6	1	2	.	.	.	.	.	.	1	0	136.2	31.3	5	5.1	0	0	1	1
125216	1	11	1	1	6	6	1	2	1	1	1	1	1	1	0	0	149.6	42.5	4.4	4.4	0	0	1	1
125431	1	11	1	1	6	2	1	2	1	1	1	1	1	1	0	1	139.4	34	5.1	5.1	0	0	1	1
124613	1	10	1	1	6	5	1	2	1	1	1	1	1	1	0	0	135	30.5	5.1	5.1	0	0	1	1
126424	1	11	1	1	5	4	1	2	1	1	1	1	1	1	1	1	151.9	42.4	4.1	4.1	0	0	1	1
124536	1	10	1	1	6	6	1	2	1	1	1	1	1	1	0	0	153.8	40.2	4	4.2	0	1	1	1
126110	1	11	1	1	6	6	1	2	1	1	1	1	1	1	1	1	161.3	70.2	4.9	4.9	1	0	1	1
126106	1	12	1	1	6	6	1	2	1	1	1	1	1	1	0	0	153.4	38	5.1	5.1	0	0	1	1
125112	1	11	1	1	6	6	1	2	1	1	1	1	1	1	0	0	150.1	55	5.1	4.8	1	0	1	1
124527	1	10	1	1	6	6	1	2	1	1	1	1	1	1	1	0	140	31.8	5	5	0	0	1	1
124525	1	10	1	1	4	5	1	2	1	1	1	1	1	1	0	2	139.5	37.1	4.7	4.6	0	0	1	1
125442	1	10	1	1	4	4	1	2	1	1	1	1	1	1	0	0	158.8	50.4	5.1	5.1	1	0	1	1
124404	1	10	1	1	6	5	1	2	1	1	1	1	1	1	0	0	136.6	43.5	4.9	4.6	1	0	1	1
124219	1	10	1	1	6	6	1	2	1	1	1	1	1	1	0	0	130	26.6	4.1	4.3	0	0	1	1
126114	1	12	1	1	6	6	1	2	1	1	1	1	1	1	1	3	163	60.6	4.5	4.5	1	1	1	1
124410	1	9	1	1	6	5	1	2	1	1	1	1	1	0	0	0	140.7	39.2	4.6	4.6	1	0	1	1
125339	1	10	1	1	6	6	1	2	1	1	1	1	1	1	0	0	144.4	38.1	4.4	4.4	0	0	1	1
126118	1	11	1	1	6	4	1	2	1	1	1	1	1	0	0	0	166.4	66.6	4.1	4.1	1	0	1	1
125432	1	11	1	1	5	5	1	2	1	1	1	1	1	1	0	0	139.1	41.4	4.4	4.2	1	0	1	1
126411	1	11	1	1	6	6	1	2	1	1	1	1	1	1	2	0	165.2	77.5	4.7	5.1	1	0	1	1
125310	1	11	1	1	6	6	1	2	1	1	1	1	1	0	1	0	145.8	39.8	4.7	4.6	0	0	1	1
126111	1	12	1	1	6	6	1	2	1	1	1	1	1	1	0	0	152.2	48	4.2	4.1	0	0	1	1
124238	1	9	1	1	6	6	1	2	1	1	1	1	1	1	1	0	145.2	55.1	5.1	5.1	1	0	1	1
125302	1	11	1	1	6	6	1	2	1	1	1	1	1	1	1	0	140	35.3	4.6	4.6	0	0	1	1
125519	1	11	1	1	5	5	1	2	1	1	1	1	1	1	1	0	155.4	58.4	5	4.9	1	0	1	1
126425	1	11	1	1	6	6	1	2	1	1	1	1	1	0	0	0	171.3	92.3	4.5	4.4	1	0	1	1
126311	1	12	1	1	6	6	1	2	1	1	1	1	1	1	0	0	162	58	4.3	4.3	1	0	1	1
126218	1	11	1	1	6	6	1	2	1	1	1	1	1	1	0	0	145.7	31.9	5	5	0	0	1	1
124318	1	9	1	1	6	6	1	2	1	1	1	1	1	1	0	0	135.7	29.5	4.1	4	0	0	1	1
124223	1	10	1	1	6	5	1	2	1	1	1	1	1	1	0	0	145.5	51	4.1	4	1	0	1	1
125527	1	10	1	1	6	5	1	2	1	1	1	1	1	1	0	0	147.3	47	4.7	4.7	1	0	1	1
124605	1	10	1	1	6	6	1	2	1	1	1	1	1	0	1	0	143.1	39	5.1	5.1	0	0	1	1
125538	1	11	1	1	6	5	1	2	1	1	1	1	1	1	1	1	151.1	37.3	4	4.1	0	0	1	1
126317	1	12	1	1	6	6	1	2	1	1	1	1	1	1	0	0	153.9	51.1	4.3	4.6	1	0	1	1
124312	1	10	1	1	6	6	1	1	1	1	1	1	1	1	1	0	137	30.9	5.1	5.1	0	0	1	1
124412	1	10	1	1	6	6	1	2	1	1	1	1	1	1	1	0	142	31.5	4.5	4.5	0	0	1	1
124313	1	9	1	1	6	6	1	2	1	1	1	1	1	1	0	0	159.1	49.6	4.8	4.8	1	0	1	1
125219	1	10	1	1	6	6	1	2	1	1	1	1	1	1	0	0	149.3	37	4.8	4.9	0	0	1	1
125111	1	11	1	1	6	6	1	2	1	1	1	1	1	1	0	0	151.4	42.5	4.3	4.8	0	0	1	1
126113	1	11	1	1	6	3	1	2	1	1	1	1	1	1	0	0	155.2	45.6	4.4	4.8	0	0	1	1
125207	1	11	1	1	6	6	1	2	1	1	1	1	1	0	1	0	144.7	31.1	4.5	5.1	0	0	1	1
124316	1	9	1	1	6	6	1	2	1	1	1	1	1	1	2	0	135.5	27.6	5.1	5.1	0	0	1	1
125107	1	11	1	1	6	6	1	2	1	1	1	1	1	1	1	0	141.3	36.6	5	5	0	0	1	1
124607	1	9	1	1	6	6	1	2	1	1	1	1	1	1	1	0	121	23.8	4.2	4.2	0	0	1	1
125141	1	11	1	1	6	6	1	2	1	1	1	1	1	0	1	0	149.8	47.8	5.1	5.1	1	0	1	1
124241	1	10	1	1	6	6	1	2	1	1	1	1	1	1	0	0	141.2	35	5	5	0	0	1	1
124240	1	9	1	1	6	6	1	2	1	1	1	1	1	1	0	.	131.2	27	4.8	4.4	0	0	1	1
124523	1	10	1	1	6	6	1	2	1	1	1	1	1	1	1	0	142.5	29.2	5	5	0	0	1	1
125240	1	10	1	1	6	6	1	2	1	1	1	1	1	1	1	1	142.4	40	5	5.1	1	1	1	1
124532	1	10	1	1	5	6	1	2	1	1	1	1	1	1	2	1	153.6	38.2	5.1	5.1	0	0	1	1
124226	1	9	1	1	5	5	1	2	1	1	1	1	1	1	0	0	144.7	58	5.2	5.1	1	0	1	1
126233	1	12	1	1	4	4	1	2	1	1	1	1	1	1	1	0	169.4	75	5	5	1	0	1	1
124319	1	10	1	1	6	6	1	2	1	1	1	1	1	1	0	0	149.3	37.1	4.4	4.1	0	0	1	1
124304	1	10	1	1	6	6	1	2	1	1	1	1	1	1	0	0	140.3	33.5	5	5	0	1	1	1
126426	1	11	1	1	5	5	1	2	1	1	1	1	1	1	0	0	166.9	74.6	5	4.8	1	0	1	1
126234	1	11	1	1	6	6	1	2	1	1	1	1	1	1	0	0	178.6	100.5	4.1	4.2	1	0	1	1
126325	1	12	1	1	6	6	1	2	1	1	1	1	1	1	1	0	146.6	37.7	4.5	4.4	0	0	1	1
126224	1	12	1	1	6	5	1	2	1	1	1	1	1	0	1	1	161.2	53.7	5.1	5.1	0	0	1	1
124228	1	9	1	1	6	1	2	1	1	1	1	1	1	1	1	0	143.3	38.5	5.1	5.1	0	0	1	1
124408	1	10	1	1	5	5	1	2	1	1	1	1	1	0	0	0	144.2	54.3	4.7	4.1	1	0	1	1
125203	1	10	1	1	4	6	1	2	1	1	1	1	1	.	1	0	142.2	32.8	5.1	5.1	0	0	1	1
125437	1	11	1	1	6	6	1	2	1	1	1	1	1	0	2	0	145.1	38.3	4.3	4.4	0	0	1	1
125213	1	11	1	1	5	3	1	2	1	1	1	1	1	1	0	0	148	43.9	4.9	4.8	0	0	1	1
125438	1	10	1	1	5	5	1	2	1	1	1	1	1	1	0	0	163	51.9	4.9	4.7	0	0	1	1
125521	1	10	1	1	6	5	1	2	1	1	1	1	1	1	0	0	145.4	32.4	4.3	4.1	0	0	1	1
124417	1	10	1	1	6	6	1	2	1	1	1	1	1	1	1	1	144.8	48.1	5.1	5.1	1	0	1	1
126341	1	12	1	1	6	6	1	2	1	1	1	0	1	1	0	0	152.5	39.5	5	4.9	0	0	1	1
124230	1	9	1	1	6	6	1	2	1	1	1	1	1	1	0	0	148	34.7	4.1	4.1	0	0	1	1
125103	1	10	1	1	.	.	1	2	1	1	1	1	1	0	.	.	138.6	34.6	5	5	0	0	1	1
126237	1	12	2	1	3	4	2	1	1	1	1	1	1	1	0	0	149	41.5	5.1	5	0	0	1	1
125439	1	11	1	1	6	6	1	2	0	1	1	1	1	1	1	0	153.6	36.5	4.1	4	0	1	1	1
124415	1	9	1	1	6	6	1	2	1	1	1	1	1	1	0	0	146.7	40	4	4.3	0	0	1	1
124535	1	10	1	1	6	5	1	2	1	1	1	1	1	1	0	0	147.7	39.5	4.5	4.6	0	0	1	1
126404	1	11	1	1	6	6	1	2	1	1	1	1	1	0	1	0	154.1	50.7	4.4	4.5	1	1	1	1
125314	1	11	1	1	6	6	1	2	1	1	1	1	1	1	0	0	149.2	35	4.7	4.8	0	0	1	1
125337	1	11	1	1	6	6	1	2	1	1	1	1	1	0	0	0	147.1	53	5	5	1	0	1	1
126338	1	10	1	1	6	6	1	2	1	1	1	1	1	0	0	0	138.8	29.8	4.1	4.2	0	0	1	1
126103	1	11	1	1	6	6	1	2	1	1	1	1	1	1	0	0	164.1	55	4.5	4.6	1	1	1	1
126437	1	12	1	1	6	6	1	2	1	1	1	1	1	1	0	0	174.3	86.5	5	5	1	0	1	1
124309	1	9	1	1	5	3	1	2	1	1	1	1	1	.	0	0	140.8	30.5	5	5	0	1	1	1
126301	1	11	1	1	6	6	1	2	1	1	1	1	1	1	0	0	157.1	52.6	4.2	4.2	1	0	1	1
125223	1	11	1	1	5	6	1	2	1	1	1	1	1	1	1	0	160.3	55.3	4.6	4.6	1	0	1	1
124234	1	10	1	1	6	6	1	2	1	1	1	1	1	1	0	0	142.1	40	4.6	4.4	1	0	1	1
126223	1	12	1	1	6	5	1	2	1	1	1	1	1	1	0	0	151	39.3	5.1	5.1	0	0	1	1
125215	1	11	1	1	6	6	1	2	1	1	1	1	1	1	0	0	146.1	48.8	4.6	4.5	1	0	1	1
125323	1	10	1	1	6	6	1	2	1	1	1	1	1	1	1	0	150	33.8	5.1	5.1	0	0	1	1
125114	1	11	1	1	6	6	1	2	1	1	1	1	1	1	1	2	149.8	46.7	4.6	4.7	1	0	1	1
126441	1	12	1	1	6	6	1	2	1	1	1	1	1	.	0	0	141.2	34.4	4	4	0	0	1	1
124616	1	9	1	1	6	6	1	2	1	1	1	1	1	1	0	0	137.8	33.7	4.2	4.2	0	0	1	1
126309	1	11	1	1	6	5	1	2	1	1	1	1	1	1	1	1	150.7	39	4.1	4.4	0	0	1	1
125331	1	10	1	1	6	6	1	2	1	1	1	1	1	1	0	0	145.1	42	4.3	4.4	1	0	1	1
124306	1	10	1	1	6	6	1	2	1	1	1	1	1	1	1	0	145.6	34	4.1	4	0	0	1	1
244201	2	10	1	1	4	3	2	2	1	1	1	1	1	0	0	0	142.5	39.7	4.5	4.6	0	1	1	1
246203	2	12	1	1	3	3	1	2	1	1	1	1	1	0	1	2	163	74	4.8	4.8	1	0	1	1
244102	2	10	1	1	4	3	1	2	1	1	1	1	1	0	1	1	140.2	41.9	5	5	1	0	1	1
244206	2	10	1	1	4	4	1	2	1	1	1	1	1	0	2	0	136	34.6	5	5	0	0	1	1
246342	2	11	1	1	4	5	1	2	1	1	1	1	1	1	0	0	140	28.3	4.6	4.7	0	1	1	1
246304	2	12	1	1	3	5	1	2	1	1	1	1	1	0	0	0	165	49	4.7	4.7	0	0	1	1
244210	2	10	1	1	4	4	1	2	1	0	1	1	1	0	0	0	136.5	31.3	4.5	4.5	0	1	1	1
246316	2	12	1	1	4	3	1	2	1	1	1	1	1	1	1	0	149	34.2	4.5	4.3	0	0	1	1
246202	2	12	1	1	4	4	1	2	.	.	.	.	.	.	0	.	152	49.1	4.2	4	0	0	1	1
246310	2	12	1	1	3	3	1	2	1	1	1	1	1	0	2	0	160.5	45.2	4.2	4.2	0	0	1	1
246201	2	12	1	1	3	5	1	1	1	1	1	1	1	1	0	0	160	49.7	4.4	4.4	0	0	1	1
244109	2	10	2	1	4	3	1	2	1	1	1	1	1	0	0	0	132.2	27	4.3	4.4	0	0	1	1
246114	2	11	2	1	3	4	2	1	1	1	1	0	1	0	0	1	156	46.3	5	5	0	0	1	1
246204	2	12	1	1	4	4	1	2	1	1	1	1	1	1	0	0	143	49.6	4.6	4.6	1	1	1	1
244115	2	9	1	1	4	4	3	2	1	1	1	1	0	1	0	0	151	38.8	5	5	0	1	1	1
244117	2	10	1	1	3	5	1	2	1	1	1	1	1	1	1	1	130	27.5	4.3	4.2	0	0	1	1
246207	2	11	1	1	4	4	2	2	1	1	1	1	1	0	1	0	149	42.7	5	5	0	0	1	1
246133	2	12	1	1	4	4	1	2	1	1	1	1	1	0	1	1	155.5	62.7	4.6	4.5	1	0	1	1
244214	2	10	2	1	3	2	2	1	1	1	0	0	1	1	0	0	137.5	41.5	5.1	5.1	1	0	1	1
244218	2	10	1	1	5	5	1	2	1	1	1	1	1	1	0	3	155	51.4	4.7	4.7	1	0	1	1
244220	2	10	2	1	4	4	1	1	1	0	1	1	1	0	0	0	132	32.2	5	4.9	0	0	1	1
244126	2	9	1	1	5	5	1	2	1	1	1	1	1	1	0	0	150	63.4	4.7	4.6	1	1	1	1
244224	2	10	2	1	3	3	1	2	1	1	1	1	1	1	1	0	141	37.5	5.2	5.1	0	1	1	1
246205	2	12	2	1	3	.	1	2	1	1	1	1	1	1	1	2	159	68.2	4.6	5	1	0	1	1
246324	2	12	1	1	4	3	1	1	1	1	1	1	1	1	1	0	160	60.2	4.8	4.6	1	0	1	1
246110	2	12	1	1	5	5	1	2	1	1	1	1	1	1	1	0	149	44.6	4.5	4.3	0	0	1	1
244130	2	10	1	1	6	4	1	2	1	1	1	1	1	0	2	1	140.5	30.5	4	4.2	0	0	1	1
244131	2	9	1	1	5	5	1	2	1	1	1	1	1	0	1	0	140	36.7	5.1	5.1	0	0	1	1
246326	2	12	1	1	4	4	1	.	1	1	1	1	1	1	0	0	145	31.8	4	4.1	0	0	1	1
246206	2	11	1	1	4	4	1	2	1	1	1	1	1	1	2	2	146	37.2	4.5	5	0	1	1	1
244142	2	10	1	1	4	4	1	2	1	1	1	1	1	1	0	0	140.2	32.3	4.2	4.3	0	0	1	1
246335	2	12	1	1	3	3	1	2	1	1	1	1	0	0	1	0	154	61.8	5	4.3	1	1	1	1
246341	2	11	2	1	4	4	2	2	1	1	1	0	1	0	0	0	147	31.7	4	4.1	0	1	1	1
246333	2	12	1	1	4	3	1	1	1	0	0	1	0	0	0	0	150	43.2	4.9	4.9	0	0	1	1
244138	2	9	1	1	5	4	1	2	1	1	1	1	1	0	0	0	133	34.8	5.1	5.1	1	1	1	1
246321	2	11	1	1	5	1	2	1	1	1	1	1	1	1	1	0	168	49.1	4	4	0	0	1	1
246131	2	11	1	1	4	4	1	2	1	1	1	1	1	0	1	0	159	52.8	4.8	5	0	0	1	1
246101	2	12	1	1	4	5	1	2	1	1	1	1	1	1	1	0	148	37.2	4.4	4.4	0	1	1	1
246102	2	12	1	1	4	4	1	2	1	1	1	1	1	1	0	0	147	40.4	4.8	5	0	1	1	1
246104	2	12	1	1	4	3	1	2	1	1	1	1	1	0	1	0	149.5	39.5	4.7	4.5	0	0	1	1
246221	2	12	2	1	6	3	1	2	1	1	1	0	1	0	2	1	150	56.7	4.2	4.2	1	0	1	1
246303	2	13	1	1	5	6	1	2	1	1	1	1	1	1	0	0	158	49.2	5	4.9	0	0	1	1
144322	2	9	1	1	6	5	1	2	1	1	1	1	1	1	1	0	133.2	25.8	4.3	4.3	0	1	1	1
146201	2	12	2	1	5	6	1	2	1	1	1	1	1	1	0	0	168.7	53	4.4	4.4	0	1	1	1
146317	2	12	1	1	5	5	1	2	1	1	1	1	1	0	1	0	164.8	53.9	4.9	4.7	0	0	1	1
144104	2	10	1	1	6	6	1	2	1	1	1	1	1	1	0	0	140.1	27.8	5.1	5.1	0	0	1	1
145117	2	10	1	1	5	6	1	2	1	1	1	1	1	1	0	0	154.6	48	4.1	4.2	1	0	1	1
144117	2	10	1	1	4	5	1	2	1	1	1	1	1	1	0	0	127.1	23.1	4.8	4.8	0	1	1	1
146408	2	13	1	1	5	6	1	2	0	0	1	1	1	1	1	1	153.5	47.5	4	4	0	1	1	1
144114	2	10	1	1	6	6	1	2	1	1	1	1	1	1	1	0	142	31.7	4	4	0	0	1	1
144329	2	10	1	1	4	5	1	2	1	1	1	1	1	1	0	.	139.8	27.5	5.1	5.1	0	0	1	1
145208	2	10	1	1	6	5	1	2	1	1	1	1	1	1	1	0	147.8	35.8	5.1	5.1	0	0	1	1
145202	2	10	1	1	6	5	1	2	1	1	1	1	1	1	1	0	155.4	46.6	4.2	4.2	0	0	1	1
144211	2	10	1	1	6	6	1	2	1	1	1	1	1	1	0	0	141.8	46.8	4.3	4.3	1	0	1	1
145101	2	10	1	1	6	6	1	2	1	1	1	1	1	1	.	.	143	35.5	4.7	4.7	0	0	1	1
144226	2	9	1	1	5	5	1	2	1	1	1	1	1	1	1	0	143.6	39.2	4.6	4.5	1	0	1	1
146412	2	12	1	1	5	5	1	2	1	1	1	1	1	1	1	0	155.4	49.4	4	4.2	0	1	1	1
144101	2	10	1	1	5	5	1	2	1	1	1	1	1	1	0	0	139.8	30.1	5	5	0	0	1	1
145413	2	11	1	1	5	5	1	1	1	1	1	1	1	0	3	0	147.3	33.4	4	4	0	0	1	1
144107	2	10	1	1	5	5	1	2	1	1	1	1	1	0	0	0	144.4	34.4	5.1	5.1	0	0	1	1
145203	2	11	1	1	6	6	1	2	1	1	1	1	1	1	0	0	160.4	48.4	4.7	4.7	0	0	1	1
145301	2	11	1	1	6	6	1	2	1	1	1	1	1	1	0	0	158.2	39.7	4.4	4.2	0	0	1	1
146323	2	12	1	1	6	6	1	2	1	1	1	1	1	0	1	0	154.8	58	4.1	4.3	1	1	1	1
146414	2	12	1	1	5	4	1	2	1	1	1	1	1	1	0	0	162.5	45.8	4.1	4.2	0	0	1	1
146404	2	11	1	1	4	5	1	2	1	1	1	1	1	1	0	0	153.2	46.4	5	5	0	0	1	1
146413	2	11	1	1	4	3	1	2	1	1	1	1	1	0	0	0	154.1	43	4.9	4	0	0	1	1
145205	2	11	1	1	6	5	1	2	1	1	1	1	1	1	0	0	149.8	41.4	4.6	4.6	0	0	1	1
146205	2	12	1	1	5	5	1	2	1	1	1	1	1	1	1	.	160.8	50.2	4.5	4.5	0	0	1	1
146318	2	12	1	1	6	6	1	2	1	1	1	1	1	1	1	0	152.8	46.2	4.5	4.5	0	0	1	1
145106	2	11	1	1	5	5	1	2	1	1	1	1	1	1	0	0	144.1	38	4.6	4.6	0	1	1	1
146225	2	12	1	1	6	6	1	2	1	1	1	1	1	0	0	0	156.4	43.2	4.8	4.6	0	0	1	1
144223	2	10	1	1	6	6	1	2	1	1	1	1	1	0	1	0	153.7	40.2	5	4	0	0	1	1
145415	2	11	1	1	4	5	1	2	1	1	1	1	1	1	0	0	149.7	36.5	4.5	4.5	0	0	1	1
144305	2	10	1	1	3	3	1	2	1	1	1	1	1	0	.	.	144.2	29.6	5	5	0	0	1	1
145416	2	10	1	1	6	6	1	2	1	1	1	1	1	1	0	0	156.7	51.7	4.9	4.9	1	0	1	1
145417	2	11	1	1	5	3	1	2	1	1	1	1	1	1	0	0	148.7	40.5	4.7	4.7	0	1	1	1
146319	2	11	1	1	6	6	1	2	1	1	1	1	1	1	0	0	165.2	58.5	4.6	4.7	1	0	1	1
145418	2	10	1	1	6	5	1	2	1	1	1	1	1	0	1	0	133.1	27	4.4	4.4	0	0	1	1
144115	2	10	1	1	6	5	1	2	1	1	1	1	1	1	0	0	147.4	36.2	4.8	4.7	0	0	1	1
145108	2	11	1	1	5	5	1	2	1	1	1	1	1	0	0	0	156.4	41.4	4	4	0	0	1	1
144105	2	10	1	1	4	4	1	2	1	1	1	1	1	0	0	0	143.4	30.1	5	5	0	0	1	1
146325	2	12	1	1	6	6	1	1	1	1	1	1	1	0	0	0	168.6	52.4	4.8	4.5	0	0	1	1
145304	2	12	2	1	3	3	2	2	1	0	0	0	1	0	1	1	145.3	47.5	4.3	4.4	1	0	1	1
144217	2	10	1	1	5	6	1	2	1	1	1	1	1	1	0	0	148.7	45.7	5	5	1	0	1	1
145419	2	11	1	1	6	6	1	2	1	1	1	1	1	1	1	0	144.9	39.1	4	4	0	0	1	1
145105	2	10	1	1	5	5	1	2	1	1	1	1	1	0	0	0	153.5	33.2	5.1	5.1	0	0	1	1
145131	2	11	1	1	6	6	1	2	1	1	1	1	1	1	0	0	141.8	28.7	4.9	5	0	0	1	1
145305	2	11	1	1	6	5	1	2	1	1	1	1	1	0	2	1	152.7	44.9	4.9	4.9	0	1	1	1
144110	2	9	2	1	4	3	1	2	1	1	1	1	1	0	1	0	156.4	70.9	5.1	5.1	1	0	1	1
146401	2	11	1	1	4	4	1	2	1	1	1	1	1	0	0	0	144.1	51.4	5	5	1	0	1	1
146415	2	12	1	1	4	4	1	2	1	1	1	1	1	0	0	0	156.4	52.6	4.6	4.7	0	0	1	1
145307	2	11	1	1	6	4	1	2	1	1	1	1	1	1	1	1	150.2	40	4.8	4.4	0	0	1	1
145420	2	11	1	1	6	6	1	2	.	.	.	.	.	.	0	0	141.6	29	5	5	0	0	1	1
144302	2	10	1	1	3	3	1	2	1	1	1	1	1	1	1	1	147.7	42.5	4.7	4.5	0	0	1	1
146320	2	12	1	1	5	5	1	2	1	1	1	1	1	1	1	0	161.1	44.9	4.9	4.9	0	0	1	1
146416	2	11	1	1	5	4	1	2	1	1	1	1	1	0	1	0	172.8	45.6	4.8	4.8	0	0	1	1
145207	2	11	1	1	6	6	1	2	1	1	1	1	1	1	0	0	160.4	66.9	4.2	4.2	1	0	1	1
144112	2	10	1	1	6	6	1	2	1	1	1	1	1	0	0	0	148	43.1	5.1	5	0	0	1	1
145209	2	.	1	1	5	5	1	2	1	1	1	1	1	1	0	0	150.9	53	4	4	.	0	1	1
145311	2	11	1	1	5	5	1	2	1	1	1	1	1	1	0	0	158	53	4.6	4.4	1	0	1	1
145128	2	10	1	1	6	5	1	2	1	1	1	1	1	1	0	0	156.7	58.9	4.7	4.3	1	0	1	1
144214	2	10	1	1	4	5	1	2	1	1	1	1	1	1	0	0	142.7	37.1	5.1	5	0	1	1	1
144202	2	10	1	1	5	6	1	2	1	1	1	1	1	0	0	1	132.8	35.7	4.8	4.8	1	0	1	1
146211	2	11	1	1	3	3	1	2	1	1	1	1	1	1	0	0	157.3	49.1	4.7	4.8	0	0	1	1
144324	2	10	1	1	6	6	1	2	1	1	1	1	1	1	0	0	141	29.7	4.4	4.5	0	0	1	1
144106	2	9	1	1	5	5	1	2	1	1	1	1	1	1	0	0	141.8	30	4.7	4.7	0	0	1	1
146214	2	12	1	1	6	6	1	2	1	1	1	1	1	1	0	0	157	40.5	5.1	5.1	0	0	1	1
146410	2	12	1	1	4	4	1	2	1	1	1	1	1	0	.	.	152.3	37.6	4.5	4.3	0	0	1	1
146321	2	11	1	1	6	6	1	2	1	1	1	1	1	1	3	0	148.7	44.1	4.4	4.4	0	0	1	1
146322	2	12	1	1	4	4	1	2	1	1	1	1	1	1	1	0	156.8	53.7	5.1	5	0	0	1	1
146216	2	12	1	1	4	6	1	2	1	1	1	1	1	1	0	0	165.2	60.4	4.5	4.5	1	0	1	1
145210	2	10	1	1	6	6	1	2	1	1	1	1	1	1	1	0	147.2	32.3	5	5	0	0	1	1
146314	2	12	1	1	6	6	1	2	1	1	1	1	1	1	1	0	163.7	55.5	4.1	4.3	0	0	1	1
146324	2	12	1	1	5	5	1	2	1	1	1	1	1	1	1	0	152.4	52.6	4.4	4.3	1	0	1	1
145127	2	11	1	1	5	5	1	2	1	1	1	1	1	1	0	0	159.3	67.5	4.3	4.4	1	0	1	1
146315	2	12	1	1	5	5	1	2	1	1	1	1	1	1	0	0	163.1	48.6	4.8	4.6	0	0	1	1
146406	2	11	1	1	4	6	1	2	1	1	1	1	1	0	0	0	154.8	44	4.6	4.6	0	0	1	1
144205	2	10	1	1	6	6	1	2	1	1	1	1	1	1	0	3	141.1	32.5	4.5	4.4	0	0	1	1
145319	2	11	2	1	3	1	2	1	1	1	1	1	1	1	1	0	149.8	38	4.1	4	0	0	1	1
145212	2	10	1	1	4	4	1	2	1	1	1	1	1	0	0	0	145.1	41.6	5.1	5.1	0	1	1	1
145414	2	11	1	1	6	6	1	2	1	1	1	1	1	1	1	0	150.7	36	5	5	0	0	1	1
145124	2	11	1	1	5	5	1	2	1	1	1	1	1	1	1	0	161	44.2	4.7	4.5	0	1	1	1
146220	2	12	1	1	6	6	1	2	1	1	1	1	1	1	0	0	158.2	46.7	5.1	5.1	0	0	1	1
145425	2	11	1	1	5	5	1	2	1	1	1	1	1	1	0	0	150.6	35.6	4.3	4.3	0	0	1	1
146221	2	11	1	1	6	6	1	2	1	1	1	1	1	1	1	1	163.2	67	5.1	5.1	1	0	1	1
144303	2	10	1	1	6	6	1	2	1	1	1	1	1	1	0	0	152	46.1	5	5	0	0	1	1
144306	2	9	1	1	6	6	1	2	1	1	1	1	1	1	0	1	150.8	50.9	5	5.1	1	0	1	1
144116	2	9	1	1	3	4	1	.	1	1	1	1	1	0	2	0	148.5	36.9	5.1	5.1	0	0	1	1
146222	2	12	1	1	6	6	1	2	1	1	1	1	1	0	0	0	164.4	57.2	4.7	4.8	0	0	1	1
145122	2	11	1	1	5	5	1	2	1	1	1	1	1	1	0	0	147.7	67.5	4	4.1	1	0	1	1
145129	2	11	1	1	6	6	1	2	1	1	1	1	1	1	1	1	152	34.6	4.4	4.3	0	0	1	1
225223	2	10	2	1	6	1	2	1	1	1	1	1	1	1	0	0	159	48.9	4	5	0	0	1	1
225222	2	11	1	1	5	5	1	2	1	1	1	1	1	1	1	0	154	49.4	4.9	4.7	0	1	1	1
225124	2	10	1	1	6	6	1	2	1	1	1	1	1	1	0	1	149	39.7	4.3	4.5	0	0	1	1
224421	2	10	1	1	6	6	1	2	1	1	1	1	1	1	0	0	154	44.3	5	5	0	0	1	1
224318	2	9	1	1	5	5	1	2	1	1	1	1	1	1	1	0	137	32.7	5	4.7	0	0	1	1
226121	2	12	1	1	6	6	1	2	1	1	1	1	1	1	0	0	157	35	4.9	5	0	0	1	1
225122	2	11	1	1	5	5	1	2	1	1	1	1	1	0	0	0	145	44.2	4.6	4.5	0	0	1	1
225234	2	11	1	1	4	3	1	2	1	0	0	0	0	0	0	0	155	40.9	4.4	4.7	0	0	1	1
226320	2	12	1	1	6	4	1	2	1	1	1	1	1	1	0	0	159	39	4.8	5.1	0	0	1	1
224432	2	10	2	1	4	4	1	2	1	1	1	1	1	1	0	0	140	40.3	5.1	5.1	1	1	1	1
225128	2	11	1	1	4	5	1	2	.	.	.	.	.	.	4	3	146	32.4	4.9	4.8	0	0	1	1
225121	2	11	1	1	6	5	1	2	1	1	1	1	1	1	0	0	150	43.3	4.3	4.5	0	0	1	1
225127	2	10	2	1	3	3	2	2	1	1	1	1	1	1	1	0	147	47.8	5	4.8	1	0	1	1
226124	2	11	1	1	3	5	1	2	1	1	1	1	1	1	1	0	166	53.3	4.7	4.4	0	0	1	1
225220	2	11	1	1	6	5	1	2	1	1	1	1	1	1	1	.	152.6	45.6	4.6	4.6	0	0	1	1
226127	2	12	1	1	4	3	1	2	1	1	1	1	1	0	0	0	160	34.6	4.1	4	0	0	1	1
225226	2	11	1	1	5	6	1	2	1	1	1	1	1	0	1	0	154	48.6	4.6	4.7	0	0	1	1
226122	2	11	1	1	6	6	1	2	1	1	1	1	1	1	1	1	145	29.2	4.1	4.2	0	0	1	1
224418	2	10	1	1	3	6	1	2	1	1	1	1	0	0	1	1	141	39.6	4.8	4.8	0	1	1	1
226136	2	12	1	1	6	6	1	2	1	1	1	1	1	0	0	0	158	37.1	4.9	5	0	0	1	1
226125	2	12	1	1	5	3	1	1	1	1	1	1	1	1	0	0	162.4	69.4	5.1	5.1	1	0	1	1
226129	2	12	1	1	5	5	1	2	1	1	1	1	1	1	0	0	157	56.4	5.1	5	1	0	1	1
225132	2	11	2	1	3	1	2	1	1	1	1	1	1	1	0	0	162	56.3	4.6	4.6	1	0	1	1
224422	2	10	1	1	6	5	1	2	1	1	1	1	1	1	0	0	123	38	4.1	4.2	1	0	1	1
226326	2	12	1	1	6	6	1	2	1	1	1	1	1	1	0	0	153	36.9	4.6	4.9	0	0	1	1
224417	2	10	1	1	3	3	1	2	1	1	1	1	1	1	0	3	144	37.2	5	4.5	0	0	1	1
226133	2	11	1	1	4	5	1	2	1	1	1	1	1	1	0	0	153	36.4	4.3	4.3	0	0	1	1
224434	2	9	1	1	3	2	3	1	0	1	1	1	1	1	0	0	153.6	51.4	5	4.6	1	0	1	1
224317	2	10	2	1	5	3	1	2	1	1	1	1	1	1	0	0	146	45	5.2	5.1	1	0	1	1
226321	2	12	1	1	5	4	1	2	1	1	1	1	1	1	0	0	144.5	42.5	4.8	4.7	0	1	1	1
225125	2	11	1	1	5	3	2	1	1	1	1	1	1	1	0	1	144	43.6	5	5.1	0	0	1	1
225224	2	11	1	1	5	5	1	2	1	1	1	1	1	1	0	1	151.3	63.4	4.5	4.4	1	0	1	1
226328	2	13	1	1	3	4	1	2	1	1	1	1	1	0	2	0	161.3	55.7	4.4	4.6	0	0	1	1
225118	2	11	1	1	3	4	1	2	1	1	1	1	1	0	1	0	152	38.9	4.7	4.6	0	0	1	1
226329	2	12	1	1	5	5	1	2	1	1	1	1	1	1	0	0	160	39	4.5	4.5	0	1	1	1
224323	2	10	1	1	5	5	1	2	1	1	1	1	1	0	0	0	140.7	40	4	4	1	1	1	1
226323	2	12	1	1	4	3	1	2	1	1	1	0	0	0	0	0	152	42.5	4.6	4.6	0	1	1	1
226126	2	12	1	1	3	5	1	2	1	1	1	1	1	1	1	0	168	51.8	5.2	5.2	0	0	1	1
226325	2	11	2	1	4	3	1	2	1	1	1	1	1	0	1	4	157	61	4.9	5	1	0	1	1
225104	2	10	1	1	5	5	1	2	1	1	1	1	1	0	0	0	137	35	4.7	4.7	0	0	1	1
225123	2	11	1	1	4	4	1	2	1	1	1	1	1	1	0	0	148.6	35	5	5	0	0	1	1
224333	2	10	1	1	4	3	1	2	1	1	1	1	1	1	0	0	141	32	5	5	0	1	1	1
224419	2	10	1	1	5	6	2	2	1	1	1	1	1	1	0	0	142	31.3	4.7	4.6	0	1	1	1
225119	2	11	2	1	4	4	1	2	1	1	1	1	1	0	.	.	148	37.2	5	5	0	0	1	1
224424	2	10	1	1	5	4	1	2	1	1	1	1	1	0	0	0	136	26.6	5.1	5	0	0	1	1
224332	2	10	1	1	4	4	1	2	1	1	1	1	1	0	1	0	142.2	46.5	5.1	5.1	1	0	1	1
225221	2	10	1	1	6	4	1	2	1	1	1	1	1	1	2	8	155	58.7	5	5	1	0	1	1
226324	2	12	1	1	4	4	1	2	1	1	1	1	1	0	1	2	149	39	4.6	4.6	0	0	1	1
224319	2	10	1	1	5	4	1	2	1	1	1	1	1	0	0	0	122	23.5	4.1	4.2	0	0	1	1
226327	2	13	1	1	5	5	1	2	1	1	1	1	1	0	0	1	160	70	4.8	4.8	1	0	1	1
224329	2	10	1	1	4	3	1	2	1	1	1	1	1	1	2	0	144	42.1	4.6	4.9	1	1	1	1
224423	2	9	1	1	5	5	1	1	1	1	1	1	1	1	0	0	143	29.7	5	5	0	0	1	1
226322	2	12	1	1	.	.	1	2	1	1	1	1	1	0	0	0	149	44.4	4.1	4.8	0	0	1	1
226128	2	12	1	1	4	5	1	2	1	1	1	1	1	1	0	2	147	41.9	5	4.8	0	0	1	1
126210	2	11	1	1	6	6	1	2	1	1	1	1	1	1	1	0	163.5	50	4	4.1	0	0	1	1
124622	2	10	1	1	6	6	1	2	1	1	1	1	1	1	1	0	140.3	27.8	4	4.2	0	1	1	1
125401	2	11	1	1	6	6	1	2	1	1	1	1	1	1	0	0	151.8	47.6	4.7	4.1	0	0	1	1
125128	2	11	1	1	6	1	2	1	1	1	1	1	1	1	1	0	149	48	4.5	4.5	1	0	1	1
125315	2	11	1	1	6	6	1	2	1	1	1	1	1	1	0	0	144.5	34.1	4.4	4.1	0	0	1	1
125513	2	11	1	1	6	6	1	2	1	1	1	1	1	.	1	0	141	35.3	5.1	5.1	0	0	1	1
126429	2	11	1	1	6	6	1	2	1	1	1	1	1	1	0	0	149.7	47.5	4	4	1	0	1	1
125509	2	10	1	1	6	6	1	2	1	1	1	1	1	1	1	0	152.2	44.7	4.2	4	0	1	1	1
124435	2	9	1	1	5	6	1	2	1	1	1	1	1	1	.	.	147	32.5	4	4	0	0	1	1
126141	2	12	1	1	6	6	1	2	1	1	1	1	1	1	0	0	156	44	4	4	0	0	1	1
126206	2	.	1	1	6	6	1	2	1	1	1	1	1	1	0	0	158.2	43.6	4.1	4.2	.	0	1	1
125236	2	10	1	1	5	6	1	2	1	1	1	1	1	1	0	0	161.7	49.5	4.7	4.7	0	0	1	1
124433	2	10	1	1	6	6	1	2	1	1	1	1	1	1	1	1	136.7	33	5	5	0	0	1	1
126131	2	11	1	1	6	6	1	2	1	1	1	1	1	0	0	0	161.1	53.9	5.1	4.7	0	0	1	1
126236	2	12	1	1	6	6	1	2	1	1	1	1	1	1	0	0	143.6	32	4	4	0	0	1	1
126413	2	12	1	1	6	5	1	2	1	1	1	1	1	1	1	0	159.8	75.3	5.1	5.1	1	0	1	1
126310	2	11	1	1	6	6	1	2	1	1	1	1	1	1	1	0	160.7	38.1	4	4.1	0	0	1	1
126211	2	11	1	1	5	5	1	2	1	1	1	1	1	1	1	0	155.6	52.1	5	5.1	1	0	1	1
124322	2	10	1	1	5	5	1	2	1	1	1	1	1	.	1	0	145.3	39.1	5	5	0	0	1	1
125239	2	11	1	1	6	6	1	2	1	1	1	1	1	1	1	0	155	36.1	5.1	4.9	0	0	1	1
126418	2	11	1	1	6	6	1	2	1	1	1	1	1	.	1	1	161.3	50	4.9	4.9	0	0	1	1
124335	2	10	1	1	6	6	1	2	1	1	1	1	1	1	0	0	142.8	32.9	4.7	4.7	0	0	1	1
124329	2	10	1	1	6	6	1	2	1	1	1	1	1	1	0	0	137.2	33.5	4.1	4.1	0	1	1	1
126205	2	11	1	1	6	6	1	2	1	1	1	1	1	1	1	0	155.4	44.5	4.8	4.5	0	1	1	1
125515	2	10	1	1	6	5	1	2	1	1	1	1	1	.	0	0	157.7	49.5	4.4	4.5	0	0	1	1
126132	2	12	1	1	6	6	1	2	1	1	1	1	1	1	0	0	157.9	54.6	4.3	4.8	0	0	1	1
125506	2	10	1	1	6	1	2	.	.	.	.	.	.	.	0	0	136.3	31.3	4.3	4.3	0	0	1	1
124207	2	10	1	1	6	6	1	2	1	1	1	1	1	1	1	0	149	40.8	4.8	5	0	1	1	1
115402	2	11	1	1	6	5	1	2	1	1	1	1	1	0	1	0	148.1	47.7	5.1	5.1	1	0	1	1
124429	2	10	1	1	6	6	1	2	1	1	1	1	1	1	0	0	138.1	34.6	4.8	4.7	0	0	1	1
125403	2	10	1	1	6	6	1	2	1	1	1	1	1	1	0	0	154.4	36.8	4.1	4.5	0	1	1	1
125211	2	10	1	1	6	6	1	2	1	1	1	1	1	1	0	0	133.7	25.6	4.6	4.3	0	0	1	1
125320	2	10	1	1	6	6	1	2	1	1	1	1	1	1	1	0	140.8	37.8	5	4.9	0	1	1	1
125504	2	11	1	1	6	6	1	2	1	1	1	1	1	1	1	0	144.1	35.1	4.4	4.4	0	1	1	1
126241	2	12	1	1	6	6	1	2	1	1	1	1	1	1	1	0	156.6	37.3	5	5	0	0	1	1
126427	2	12	1	1	6	6	1	2	1	1	1	1	1	1	1	0	158.6	46.4	5.1	4.8	0	0	1	1
126330	2	.	1	1	6	6	1	2	1	1	1	1	1	0	0	0	155	45.2	4.3	4.2	.	0	1	1
125137	2	11	1	1	5	5	1	2	1	1	1	1	1	1	0	0	147.8	51.6	4.3	4.1	1	0	1	1
125140	2	13	1	1	6	6	1	2	1	1	1	0	0	0	2	0	147.6	33.2	4.4	4.6	0	0	1	1
126302	2	12	1	1	6	6	1	2	1	1	1	1	1	1	1	0	150.5	36.9	4.1	4.2	0	1	1	1
125132	2	11	1	1	6	6	1	2	1	1	1	1	1	1	2	0	153.3	45	4.6	4.6	0	0	1	1
125517	2	10	1	1	6	6	1	2	1	1	1	1	1	1	0	0	151.4	32.9	4.8	4.8	0	0	1	1
124331	2	10	1	1	5	5	1	2	1	1	1	1	1	.	1	3	142.8	42.5	5	5	1	0	1	1
124209	2	10	1	1	6	5	1	2	1	1	1	1	1	1	0	0	134.8	27.6	5	4.7	0	0	1	1
125125	2	10	1	1	6	6	1	2	1	1	1	1	1	1	0	0	142.9	34.9	4.1	4	0	0	1	1
124636	2	10	1	1	5	5	1	2	1	1	1	1	1	1	0	0	153.2	55.5	5	5	1	0	1	1
126120	2	12	1	1	6	6	1	2	1	1	1	1	1	1	0	0	153.6	38	4.6	5.1	0	0	1	1
124211	2	9	1	1	6	6	1	2	1	1	1	1	1	1	0	0	137.3	34.9	4.4	4.5	0	0	1	1
124210	2	10	1	1	5	5	1	2	1	1	1	1	1	0	0	0	142.8	36.7	4.9	4.9	0	0	1	1
124503	2	9	1	1	6	6	1	2	1	1	1	1	1	1	0	0	133	29	5	5	0	0	1	1
124213	2	9	2	1	1	2	1	1	1	1	1	1	1	1	2	0	141.3	30	4.9	5	0	0	1	1
124624	2	10	1	1	6	6	1	2	1	1	1	1	1	0	0	0	140	32	4.2	4.4	0	0	1	1
126209	2	11	1	1	6	6	1	2	1	1	1	1	1	1	1	0	152.8	41.5	4.2	4	0	0	1	1
126133	2	11	1	1	4	3	1	2	1	1	1	1	1	1	0	0	164	51.6	4.3	4.4	0	1	1	1
125309	2	10	1	1	6	6	1	2	1	0	1	0	1	0	0	0	145.9	38.4	5	5	0	0	1	1
125227	2	10	1	1	6	6	1	2	1	1	1	1	1	1	1	0	139.4	33	4.7	4.6	0	0	1	1
125501	2	10	1	1	6	6	1	2	1	1	1	1	1	.	0	0	144	44.2	5	4.9	1	0	1	1
126333	2	.	1	1	6	6	1	2	1	1	1	1	1	1	0	0	152.9	36.5	4.7	4.7	.	0	1	1
126339	2	11	1	1	6	6	1	2	1	1	1	1	1	1	0	0	146.5	34.1	4.3	4.2	0	0	1	1
124337	2	10	1	1	6	6	1	2	1	1	1	1	1	1	0	0	139.8	37.7	4.9	5	0	0	1	1
125305	2	11	1	1	6	4	2	1	1	1	1	1	1	1	1	0	149.1	59	5	5.1	1	0	1	1
124504	2	10	1	1	6	6	1	2	1	1	1	1	1	1	1	0	140	38.1	4.2	4.2	0	0	1	1
125328	2	11	1	1	6	6	1	2	1	1	1	1	1	1	1	0	153.3	52	5.1	5.1	1	0	1	1
124630	2	10	1	1	5	5	1	2	1	1	1	1	1	1	0	0	143	27.5	4.9	4.9	0	0	1	1
125512	2	11	1	1	6	6	1	2	1	1	1	1	1	1	0	0	152.6	41.5	4.8	4.9	0	0	1	1
125327	2	11	1	1	6	6	1	2	1	1	1	1	1	0	0	0	150.6	42.5	4.2	4.3	0	0	1	1
125126	2	10	1	1	5	5	1	2	1	1	1	1	1	1	0	0	140.8	28.5	4.4	4.4	0	0	1	1
126412	2	11	1	1	6	6	1	2	1	1	1	1	1	1	0	0	149.8	41.4	4.6	4.4	0	0	1	1
126401	2	12	1	1	5	5	1	2	1	1	1	1	1	1	1	0	152.5	39.6	4.6	4.6	0	1	1	1
125133	2	11	1	1	6	6	1	2	1	1	1	1	1	1	0	0	153.1	56.3	4.5	4.5	1	0	1	1
124635	2	9	1	1	6	5	1	2	1	1	1	1	1	1	0	0	135.6	31.2	5.1	5.1	0	0	1	1
126138	2	11	1	1	6	6	1	2	1	1	1	1	1	1	0	0	150.3	40	4.3	4.1	0	1	1	1
124436	2	10	1	1	6	6	1	2	1	1	1	1	1	1	0	0	145.3	33.4	4	4	0	0	1	1
126314	2	11	1	1	5	5	1	2	1	1	1	1	1	1	1	0	148.5	39.7	4	4	0	0	1	1
125124	2	11	1	1	6	6	1	2	1	1	1	1	1	1	1	0	144.1	31.5	4.6	4.4	0	0	1	1
126332	2	11	1	1	6	6	1	2	1	1	1	1	1	1	.	.	148.6	54.4	4.1	4	1	0	1	1
126433	2	12	1	1	6	6	1	2	1	1	1	1	1	1	1	0	159	40.1	5	5	0	1	1	1
125241	2	11	1	1	6	6	1	2	0	1	1	1	1	0	0	0	148.6	34.1	4	4	0	0	1	1
124514	2	9	1	1	6	6	1	2	1	1	1	1	1	1	1	0	143.2	39.5	4.8	4.5	1	0	1	1
124431	2	10	1	1	6	6	1	2	1	1	1	1	1	1	0	0	136.1	40.3	4.4	5	1	0	1	1
126203	2	11	1	1	6	6	1	2	1	1	1	1	1	1	1	1	154	35.1	4.7	4.7	0	0	1	1
124515	2	9	1	1	5	5	1	2	1	1	1	1	1	.	1	0	143.5	33.7	5.1	5.1	0	0	1	1
125334	2	10	1	1	5	5	1	2	1	1	1	1	1	1	2	0	145.8	45	5	5	1	0	1	1
125502	2	10	1	1	6	6	1	2	1	1	1	1	1	1	1	0	150.7	44.9	4.7	4.5	0	0	1	1
124428	2	9	1	1	6	6	1	2	1	1	1	1	1	1	0	0	142	35.7	5	5	0	0	1	1
124427	2	10	1	1	6	6	1	2	1	1	1	1	1	1	0	0	133.3	24.2	4.4	4.4	0	0	1	1
125408	2	11	1	1	6	6	1	2	1	1	1	1	1	1	1	0	140.3	48	4.2	4.1	1	0	1	1
125409	2	11	1	1	5	5	1	2	1	1	1	1	1	1	0	0	156.2	49.3	4.4	4.4	0	0	1	1
125341	2	10	1	1	6	6	1	2	1	1	1	1	1	1	0	0	142.3	37.6	4.9	4.4	0	0	1	1
124330	2	9	1	1	6	6	1	2	1	1	1	1	1	1	0	0	137.8	32.8	5	4.9	0	0	1	1
126235	2	11	1	1	6	6	1	2	1	1	1	1	1	1	1	0	154	53.7	5.1	5.1	1	0	1	1
124218	2	9	1	1	6	6	1	2	1	1	1	1	1	1	0	0	143.3	34.2	4	4	0	0	1	1
124422	2	9	1	1	5	.	1	2	1	1	1	1	1	1	2	0	130	27.2	4.1	4	0	0	1	1
126215	2	12	1	1	6	6	1	2	1	1	1	1	1	1	1	0	167.2	65.5	4	4	1	0	1	1
125307	2	11	1	1	6	6	1	2	1	1	1	1	1	1	0	0	147.7	42.4	4.5	4.4	0	0	1	1
126130	2	12	1	1	6	6	1	2	1	1	1	1	1	1	0	0	150.2	62.6	4.6	4.6	1	0	1	1
126202	2	11	1	1	6	6	1	2	1	1	1	1	1	1	1	0	151.6	48.4	5.1	5.1	0	0	1	1
126326	2	11	1	1	6	6	1	2	1	1	1	1	1	1	1	0	156.6	48.1	4.1	4.2	0	0	1	1
126213	2	11	1	1	6	6	1	2	1	1	1	1	1	1	0	0	163.6	46.1	4.6	4.4	0	0	1	1
125322	2	10	1	1	5	5	1	2	1	1	1	1	1	0	1	0	153.3	37.5	4.5	4.3	0	0	1	1
125221	2	11	1	1	6	6	1	2	1	1	1	1	1	1	1	0	148.6	31.2	4.1	4.1	0	0	1	1
124506	2	10	1	1	5	5	1	2	1	1	1	1	1	0	0	0	136.6	37.8	5.1	5.1	1	0	1	1
125505	2	10	1	1	6	5	1	2	1	1	1	1	1	1	0	0	135.5	34.2	4.9	4.8	0	0	1	1
126306	2	12	1	1	6	6	1	2	1	1	1	1	1	0	1	0	160.3	47.8	4.4	4.4	0	0	1	1
125230	2	10	1	1	6	6	1	2	1	1	1	1	1	1	0	0	150	35.2	5.1	5.1	0	0	1	1
125338	2	10	1	1	6	6	1	2	1	1	1	1	1	1	1	0	143.2	46.5	5	5	1	0	1	1
125135	2	11	1	1	6	6	1	2	1	1	1	1	1	1	1	0	156.2	46.4	4.7	4.6	0	0	1	1
124432	2	10	1	1	6	6	1	2	1	1	1	1	1	1	0	0	144	32.4	4.1	4.2	0	0	1	1
125510	2	11	1	1	6	5	1	2	1	1	1	1	1	0	1	0	150	41.2	5	4.9	0	0	1	1
126336	2	11	1	1	6	6	1	2	1	1	1	1	1	1	.	.	.	.	4.9	4.8	.	0	1	1
126403	2	12	1	1	6	6	1	2	1	1	1	1	1	1	0	0	162.5	45.1	4.2	4.1	0	0	1	1
126239	2	11	1	1	6	6	1	2	1	1	1	1	1	1	1	2	145.3	39.9	5.1	5	0	0	1	1
124222	2	10	1	1	6	6	1	2	1	1	1	1	1	1	1	0	145.8	32.6	4.5	4.5	0	0	1	1
124438	2	9	1	1	6	6	1	2	1	1	1	1	1	1	0	0	.	.	5.1	5.1	.	0	1	1
124434	2	10	1	1	6	6	1	2	1	1	1	1	1	1	0	0	143	40.4	5.1	5.1	0	0	1	1
124336	2	11	1	1	6	5	1	2	1	1	1	1	1	0	0	0	141.5	38.9	5	5.1	0	0	1	1
124637	2	10	1	1	6	6	1	2	1	1	1	1	1	1	0	.	153.8	38.6	4.8	4.7	0	0	1	1
125410	2	11	1	1	6	6	1	2	1	1	1	1	1	1	0	0	150.8	38.5	4.2	4	0	0	1	1
124634	2	9	1	1	6	6	1	2	1	1	1	1	1	1	0	0	148.3	41.4	4.5	4.7	0	0	1	1
124516	2	10	1	1	6	6	1	2	1	1	1	1	1	1	1	0	148	42.4	4.3	4.3	0	0	1	1
126320	2	11	1	1	6	6	1	2	1	1	1	1	1	1	1	0	147.6	35.2	4.3	4.4	0	0	1	1
125511	2	10	1	1	6	6	1	2	1	1	1	1	1	1	0	0	144.3	31.9	4.4	5.1	0	1	1	1
126214	2	12	1	1	6	6	1	2	1	1	1	1	1	1	0	0	164.5	62.7	5	4.6	1	0	1	1
125228	2	10	1	1	6	3	1	2	1	1	1	1	1	1	1	1	142.3	30.1	4.9	4.5	0	0	1	1
125412	2	10	1	1	4	4	1	2	1	1	1	1	1	1	0	0	150.6	57.8	4.3	4.4	1	0	1	1
124239	2	9	1	1	4	5	1	2	1	1	1	1	1	1	0	0	143.4	41.9	4.3	4	1	0	1	1
124633	2	10	1	1	5	6	1	2	1	1	1	1	1	1	1	0	146.1	41.7	4.2	4.8	0	0	1	1
125413	2	10	1	1	5	5	1	2	1	1	1	1	1	1	1	0	139.6	29.9	5	5	0	1	1	1
125138	2	11	1	1	6	6	1	2	1	1	1	1	1	1	0	0	165.4	65.9	4.3	4.5	1	0	1	1
126410	2	12	1	1	6	6	1	2	1	1	1	1	1	1	0	0	156.3	71.3	4.7	5	1	0	1	1
124623	2	10	1	1	5	5	1	2	1	1	1	1	1	1	1	0	151.8	54.8	4.9	4.9	1	0	1	1
126134	2	12	1	1	6	6	1	2	1	1	1	1	1	1	0	0	161.2	65.6	4.6	4.4	1	0	1	1
125414	2	11	1	1	6	6	1	2	1	1	1	1	1	1	0	0	154.1	40.9	4.7	4.7	0	0	1	1
124227	2	9	1	1	6	6	1	2	1	1	1	1	1	1	0	0	133.1	29.1	4.1	4	0	0	1	1
126121	2	11	1	1	6	6	1	2	1	1	1	1	1	1	2	1	148.8	50.1	4.3	4.3	1	0	1	1
125235	2	10	1	1	6	5	1	2	1	1	1	1	1	1	1	0	158.6	42.7	5	4.4	0	0	1	1
124508	2	9	1	1	6	6	1	2	1	1	1	1	1	1	0	0	138.7	33.1	5.1	5.1	0	0	1	1
124229	2	10	1	1	6	6	1	2	1	1	1	1	1	1	0	0	138	29.7	5.1	5.1	0	0	1	1
124627	2	10	1	1	6	6	1	2	1	1	1	1	1	1	1	0	143.2	31.1	5.1	5.2	0	0	1	1
125415	2	10	1	1	6	6	1	2	1	1	1	1	1	1	2	9	158.2	56	4.9	4.9	1	1	1	1
125229	2	11	1	1	6	5	1	2	1	1	1	1	1	1	0	0	144.7	32	4.3	4.2	0	0	1	1
126207	2	12	1	1	6	6	1	1	1	1	1	1	1	0	0	0	153.7	52	4.5	4.6	1	0	1	1
126340	2	12	1	1	6	6	1	2	1	1	1	1	1	1	0	0	163.8	42.9	4	4	0	0	1	1
126212	2	12	1	1	5	5	1	2	1	1	1	1	1	1	0	1	162.2	43.3	4.5	4.4	0	0	1	1
125503	2	10	1	1	6	5	1	2	1	1	1	1	1	1	0	0	150.6	33.6	4.8	4.3	0	0	1	1
125127	2	10	1	1	6	6	1	2	1	1	1	1	1	1	1	0	151.3	36.5	4.5	4.5	0	1	1	1
125507	2	11	1	1	5	5	1	2	1	1	1	1	1	1	1	0	151.2	40.5	5	4.8	0	0	1	1
124632	2	9	1	1	5	6	1	2	1	1	1	1	1	.	0	0	138	42.5	4.7	4.9	1	0	1	1
125324	2	10	1	1	6	5	1	2	1	1	1	1	1	1	1	0	137.6	41.6	4.7	4.6	1	0	1	1
126136	2	12	1	1	6	6	1	2	1	1	1	1	1	1	1	1	161.8	57.7	4.4	4.4	1	0	1	1
124517	2	10	1	1	6	5	1	2	1	1	1	1	1	1	0	0	145	39.5	5	5	0	0	1	1
126108	2	11	1	1	6	6	1	2	1	1	1	1	1	1	0	0	159	44.6	4.7	4.6	0	0	1	1
126124	2	11	1	1	6	6	1	2	1	1	1	1	1	1	0	0	159.1	44.1	4.4	4.4	0	0	1	1
125514	2	11	1	1	6	5	1	2	1	1	1	1	1	1	1	0	133.2	28	5.1	5.1	0	0	1	1
124628	2	9	1	1	6	6	1	2	1	1	1	1	1	1	0	0	143.6	39.7	5	5.1	1	0	1	1
126324	2	11	1	1	6	6	1	2	1	1	1	1	1	1	0	0	149.7	33.1	5.1	5	0	0	1	1
126109	2	11	1	1	6	6	1	2	1	1	1	1	1	0	1	0	151.7	44.1	5.1	5.1	0	0	1	1
124233	2	9	1	1	6	6	1	2	1	1	1	1	1	1	0	0	142.7	33.1	4.4	4.4	0	0	1	1
125136	2	11	1	1	3	4	1	2	1	1	1	1	1	1	1	0	164.6	53.1	5	4.5	0	0	1	1
126322	2	12	1	1	6	6	1	2	1	1	1	1	1	1	0	0	157.2	51	5	5	0	0	1	1
124641	2	9	1	1	6	6	1	2	1	1	1	1	1	1	0	0	141.7	42	5.1	5.1	1	0	1	1
126125	2	12	1	1	6	6	1	2	1	1	1	1	1	1	0	0	156.8	51.5	4	4.1	0	0	1	1
124235	2	9	1	1	6	6	1	2	1	1	1	1	1	.	0	0	136.8	31.6	5	5	0	0	1	1
125419	2	11	1	1	5	5	1	2	1	1	1	1	1	1	2	1	136	26.8	5.1	5.1	0	0	1	1
126140	2	11	1	1	6	6	1	2	1	1	1	1	1	1	1	1	169.2	50.2	4.5	4.4	0	0	1	1
124439	2	10	1	1	6	6	1	2	1	1	1	1	1	0	0	0	159.6	40	4.4	4.2	0	0	1	1
126312	2	12	1	1	4	6	1	2	1	1	1	1	1	0	1	0	156	47	4.5	4.4	0	0	1	1
126428	2	.	1	1	6	5	1	1	1	1	1	1	1	1	0	0	146.3	40.1	4.6	4.5	.	0	1	1
126328	2	11	1	1	3	3	1	2	1	1	1	1	1	1	1	0	150.1	36.5	4.7	4.7	0	0	1	1
125508	2	11	1	1	6	5	1	2	1	1	1	1	1	0	0	0	146.3	43.3	4.8	4.4	0	0	1	1
246222	1	12	4	2	3	3	1	2	1	1	1	1	1	1	1	0	161.5	68.5	4.9	4.4	1	0	1	2
246105	1	12	3	2	2	3	1	2	1	1	1	1	1	1	0	1	151	44.2	4.6	4.6	0	0	1	2
244103	1	9	4	2	3	4	1	2	1	1	1	1	1	1	0	1	141	41.6	4.8	4.8	1	1	1	2
246240	1	11	4	2	6	4	1	2	1	1	1	0	1	1	0	0	151	61.4	4.3	4.6	1	1	1	2
246332	1	12	4	2	3	3	1	2	1	1	1	1	1	1	0	1	153.5	45.2	4.2	4.1	0	0	1	2
244207	1	10	4	2	3	3	2	2	1	1	1	1	1	1	0	0	140	39.8	5	5	1	0	1	2
244209	1	10	3	2	3	3	2	1	1	1	1	1	1	1	2	1	142.5	41.8	5	5	1	0	1	2
246215	1	12	4	2	3	3	3	1	1	1	1	1	1	0	2	.	164	75.4	5.1	5.1	1	0	1	2
246225	1	.	3	2	4	4	1	2	1	1	1	1	1	1	1	0	135	36.7	4.1	4.1	.	0	1	2
246305	1	12	3	2	4	4	1	2	.	.	.	.	.	.	.	.	154.3	54.1	4.2	4.4	1	0	1	2
246121	1	12	3	2	3	3	2	1	1	1	1	1	1	0	1	0	163	61.7	4.8	5	1	0	1	2
246224	1	13	4	2	3	2	2	2	1	1	1	0	1	1	0	0	159.5	52.7	5	5	0	0	1	2
246228	1	12	4	2	4	4	1	2	1	1	1	1	1	1	1	1	147.3	55.1	5.1	5.1	1	0	1	2
246234	1	11	4	2	3	3	2	1	1	1	1	1	1	1	1	0	141	29.7	4.2	4.2	0	0	1	2
246302	1	11	3	2	4	4	2	1	1	1	1	0	1	0	1	0	149	36.4	4.6	4.6	0	0	1	2
244108	1	10	4	2	3	5	1	2	1	1	1	1	1	1	0	0	152	60.2	5	5	1	0	1	2
246301	1	12	3	2	3	3	1	2	1	1	1	1	1	1	0	0	161	55.8	4.7	4.8	1	0	1	2
246235	1	12	3	2	3	3	1	1	1	1	1	1	1	0	0	0	167	53.4	4.6	4.6	0	0	1	2
246315	1	11	4	2	3	3	1	2	1	1	1	1	1	1	0	0	150	58.2	5.1	5.1	1	0	1	2
244204	1	11	4	2	4	2	2	1	1	0	0	0	0	0	1	1	137	32.8	5	5	0	1	1	2
246238	1	12	4	2	.	.	1	2	1	1	1	1	1	1	2	0	161	52.7	4.6	4.7	0	0	1	2
244111	1	10	3	2	3	3	4	1	1	0	1	0	1	0	1	0	134.5	30.4	5.1	5.1	0	0	1	2
246245	1	12	4	2	2	2	4	1	1	1	1	0	1	0	0	0	144	33.4	5.1	4.8	0	0	1	2
244112	1	9	3	2	6	4	1	2	1	1	1	1	1	1	0	0	123	24.2	4.2	4.1	0	1	1	2
244114	1	10	3	2	4	4	1	2	1	1	1	1	1	1	0	2	145	42.8	4.7	4.9	1	0	1	2
244110	1	10	4	2	4	3	2	1	1	1	1	1	1	1	0	2	146	45.5	4.8	5	1	0	1	2
246232	1	12	4	2	3	3	2	1	1	1	1	1	1	1	0	1	158	60.2	4.5	4.6	1	0	1	2
244215	1	.	4	2	2	2	2	1	1	1	1	0	1	0	0	0	139	33.6	4.8	4.7	.	0	1	2
246317	1	11	3	2	3	3	4	1	1	1	1	0	1	0	0	0	142	30.3	5	5	0	0	1	2
246336	1	13	4	2	6	3	1	2	1	1	1	1	1	1	0	0	156	66.7	5	5.1	1	0	1	2
244122	1	10	3	2	5	5	1	2	1	1	1	1	1	0	1	0	140.5	40.9	5.1	5	1	0	1	2
246233	1	12	4	2	3	3	2	1	1	1	1	1	1	1	1	0	146	35.2	4.7	4.6	0	0	1	2
244121	1	9	4	2	5	3	2	1	1	1	0	1	1	0	1	0	147	42.4	5.1	5.1	1	0	1	2
244125	1	9	3	2	4	5	1	1	1	1	1	1	1	1	0	1	141.3	47.5	4.3	4	1	0	1	2
244226	1	10	3	2	3	4	2	1	1	0	1	1	1	0	0	0	139	40.8	5.1	5.1	1	0	1	2
244104	1	11	4	2	6	3	1	2	1	1	1	1	1	1	0	0	137.6	30.2	4.7	4.5	0	0	1	2
246329	1	12	3	2	3	3	1	2	1	1	1	1	1	1	.	.	152.5	55.7	5.1	5.1	1	0	1	2
244203	1	9	3	2	6	5	1	1	1	1	1	1	1	1	0	0	125	24.2	4.7	4.4	0	1	1	2
244127	1	10	4	2	4	5	1	2	1	1	1	1	1	1	0	0	140.5	33.4	5.1	5.1	0	0	1	2
244129	1	.	4	2	3	3	2	2	1	0	0	0	1	0	0	0	138	37.5	5	5	.	0	1	2
244228	1	10	3	2	4	4	2	2	1	1	1	1	1	0	0	0	142	32.7	5	5	0	1	1	2
246236	1	12	3	2	4	4	1	1	1	1	1	1	1	1	1	.	162	54.2	4	4	0	0	1	2
246320	1	12	4	2	3	2	1	2	1	1	1	1	1	1	0	0	151	47.8	4.8	4.9	0	0	1	2
244128	1	10	3	2	3	3	2	1	1	1	1	1	1	0	1	2	139	39.2	4.4	4.3	1	0	1	2
244230	1	10	4	2	4	2	2	1	1	0	0	0	0	1	0	0	138.5	41.7	5.1	5.1	1	0	1	2
244231	1	10	3	2	5	5	1	2	1	1	1	1	1	1	0	0	137	32.7	5.1	5.1	0	0	1	2
244229	1	11	3	2	4	4	2	1	1	1	1	1	1	0	1	0	147	52.4	5	5	1	0	1	2
244233	1	10	4	2	3	3	2	1	1	1	1	0	1	0	0	0	142	49.5	4.8	4.8	1	0	1	2
246226	1	12	3	2	5	3	1	2	1	1	1	1	1	1	0	1	155	41.8	4	4	0	1	1	2
244136	1	9	4	2	3	3	1	1	1	1	1	0	1	1	0	0	143.5	33	4.6	4.6	0	0	1	2
246318	1	12	3	2	4	3	1	2	1	1	1	1	1	1	1	0	163	47.3	4.1	4.1	0	0	1	2
246247	1	11	3	2	4	3	1	2	1	1	1	1	1	1	1	1	144.2	39.2	4.7	5	0	0	1	2
244240	1	9	3	2	5	5	1	2	1	1	1	1	1	1	0	0	135	29.4	4.8	4.7	0	1	1	2
244237	1	11	4	2	3	2	3	1	1	1	1	0	1	0	0	0	146	47.8	5.1	5.1	1	1	1	2
246246	1	11	4	2	3	3	2	1	1	0	0	0	1	0	1	0	140	30.7	5	4.9	0	0	1	2
244134	1	10	3	2	6	3	1	2	1	1	1	1	1	1	0	1	139	36.2	5.1	5	0	0	1	2
246138	1	12	4	2	4	4	1	2	1	1	1	1	1	1	0	2	167	98.9	4.6	4.8	1	0	1	2
246313	1	12	4	2	4	4	1	1	1	1	1	0	0	0	0	0	146	41.4	4.5	4.4	0	0	1	2
246227	1	12	4	2	5	5	1	2	1	1	1	1	1	1	0	0	155	42.7	4.5	4.3	0	0	1	2
246239	1	12	4	2	4	3	2	2	1	0	0	0	1	0	2	0	148	34.7	5.1	5	0	0	1	2
244238	1	10	3	2	3	3	2	1	1	1	1	0	0	0	0	0	141	39.3	5	5	1	0	1	2
244140	1	12	4	2	3	3	2	2	1	1	1	1	0	0	0	0	142	30.2	4.2	4.1	0	0	1	2
144314	1	10	4	2	6	5	1	2	1	1	1	1	1	1	0	0	145.6	40	5.2	5.2	0	1	1	2
144319	1	.	3	2	5	6	1	2	1	1	1	1	1	0	0	0	146.6	41.3	4.9	4.8	.	0	1	2
146407	1	11	4	2	4	3	1	2	1	1	1	1	1	1	0	0	151.3	45.5	5	5	0	0	1	2
145401	1	10	3	2	5	5	1	2	1	1	1	1	1	1	0	.	147.8	27	4	4	0	0	1	2
144207	1	9	3	2	6	6	1	2	1	1	1	1	1	1	1	0	138.1	27.1	4.3	4.5	0	0	1	2
146424	1	11	4	2	4	3	1	2	1	1	1	1	1	1	1	1	144.3	41.1	4.2	4	0	0	1	2
145402	1	11	4	2	3	3	1	2	1	1	1	1	1	0	1	2	158	63.9	5	4.5	1	0	1	2
144328	1	10	3	2	6	6	1	2	1	1	1	1	1	0	1	0	137.1	37.5	4.7	4.4	1	0	1	2
144130	1	10	3	2	4	6	1	2	1	1	1	1	1	0	1	3	149	46.5	5	5	1	0	1	2
145215	1	11	4	2	3	3	1	2	1	1	1	1	1	0	0	0	151.1	53.4	5.1	5.1	1	0	1	2
145404	1	10	3	2	6	5	1	2	1	1	1	1	1	1	1	0	149.3	51.1	5	4.9	1	0	1	2
144216	1	9	3	2	5	5	1	2	1	1	1	1	1	0	0	0	147.2	41.3	5	4.9	1	0	1	2
146421	1	12	4	2	5	5	1	2	1	1	1	1	1	0	0	0	167.2	52.5	4.3	4.6	0	0	1	2
144326	1	10	3	2	6	6	1	2	1	1	1	1	1	0	0	0	151	34.5	4	4	0	0	1	2
145219	1	11	3	2	6	5	1	2	1	1	1	1	1	1	0	0	145	31	4.5	4.6	0	0	1	2
145218	1	11	3	2	6	6	2	1	1	1	1	1	1	0	0	2	154.8	53.9	5.1	4.9	1	0	1	2
145223	1	11	3	2	5	6	1	2	1	1	1	1	1	1	0	0	174	90.1	4.7	4.7	1	0	1	2
146409	1	12	3	2	6	4	1	2	1	1	1	1	1	0	0	0	159	45	4.1	4.2	0	0	1	2
145125	1	11	3	2	6	6	1	2	1	1	1	1	1	1	0	0	155.8	50.5	4.4	4.5	1	0	1	2
146313	1	11	3	2	5	6	1	2	1	1	1	1	1	0	0	0	149.4	38.5	4.2	4.2	0	0	1	2
146417	1	12	4	2	4	3	2	1	1	0	1	0	0	0	0	0	162	54.6	4.6	4.6	0	0	1	2
145316	1	11	4	2	3	1	1	2	1	1	1	1	1	1	0	0	157.2	40.2	4.6	4.7	0	0	1	2
144133	1	10	3	2	2	2	1	2	1	1	1	1	1	0	0	0	146.7	38.7	5.1	5.1	0	0	1	2
145317	1	12	3	2	3	3	2	1	1	1	1	1	1	0	0	1	154.7	40.4	4.2	4.3	0	0	1	2
144320	1	10	4	2	5	4	1	2	1	1	1	1	1	1	0	0	145.4	39.9	4.1	4.3	0	0	1	2
144204	1	9	3	2	6	6	1	2	1	1	1	1	1	1	1	0	140.3	31	5.1	5.1	0	0	1	2
146311	1	11	4	2	5	3	2	1	1	1	1	1	1	0	0	0	150.7	36.2	5.2	5.1	0	0	1	2
226318	1	13	4	2	3	2	1	2	1	1	1	1	1	1	.	.	162	58.4	4.9	4.9	1	0	1	2
226114	1	11	3	2	6	4	1	2	1	1	1	1	1	1	1	0	160.5	52.2	5.1	5.1	0	0	1	2
224412	1	10	3	2	4	4	1	2	1	1	1	1	1	1	0	0	144	40.6	5.1	5.1	0	1	1	2
224313	1	9	3	2	4	4	1	2	1	1	1	1	1	1	2	2	132.5	29.5	5	5	0	0	1	2
224303	1	10	3	2	5	5	1	2	1	1	1	1	1	1	0	0	142.2	41.7	4.8	4.7	1	0	1	2
224433	1	10	3	2	5	1	2	1	1	1	1	1	1	1	0	0	138	47.9	5	5	1	0	1	2
224409	1	10	4	2	5	5	1	2	1	1	1	1	1	1	0	0	135	36.7	4.6	4.3	1	0	1	2
226310	1	11	3	2	6	5	1	2	1	1	1	1	1	1	0	0	145	40.1	4.6	4.7	0	0	1	2
226118	1	12	4	2	3	3	1	2	1	1	1	1	1	1	0	1	146	41.5	5	5	0	0	1	2
226115	1	11	4	2	3	3	1	2	1	1	1	1	1	1	0	0	158	35.8	5	5	0	0	1	2
226316	1	12	4	2	3	3	1	2	1	1	1	1	1	1	0	0	143	55.5	4.5	4.7	1	0	1	2
224416	1	10	4	2	4	3	1	2	1	1	1	1	1	1	1	0	136	31.6	5	5	0	1	1	2
226113	1	12	4	2	3	3	1	2	1	1	1	1	1	1	0	1	163	68.3	5	5	1	1	1	2
225114	1	11	3	2	6	6	1	2	1	1	1	1	1	1	0	0	135	39.7	5	4.8	1	0	1	2
225134	1	11	3	2	5	5	1	2	1	1	1	1	1	0	0	0	146	48.5	5.1	5.1	1	0	1	2
225112	1	11	3	2	4	4	1	2	1	1	1	1	1	0	0	0	137	33.5	4.5	4.4	0	0	1	2
224314	1	10	3	2	6	6	1	2	1	1	1	1	1	1	0	0	136	32.4	4.2	4	0	0	1	2
226314	1	11	3	2	6	6	1	2	1	1	1	1	1	1	1	0	141	51.5	5.1	5.1	1	0	1	2
225211	1	11	3	2	5	4	1	2	1	1	1	1	1	1	0	0	150.5	47.5	5.1	4.7	1	1	1	2
224309	1	10	3	2	3	3	1	2	1	1	1	1	1	1	1	0	131	26.7	4.8	4.8	0	0	1	2
226312	1	13	4	2	4	3	1	2	1	1	1	1	1	1	1	0	145	57.5	4.8	4.8	1	0	1	2
224413	1	10	3	2	3	3	1	2	1	1	1	1	1	1	0	0	137	44.3	4.4	4.2	1	0	1	2
226116	1	12	3	2	6	5	1	2	1	1	1	1	1	1	0	0	134	29.9	4.8	4.8	0	0	1	2
225214	1	10	3	2	3	3	1	2	1	1	1	1	1	1	1	1	165	51.7	4.3	4.5	0	1	1	2
226119	1	12	3	2	4	4	1	2	1	1	1	1	1	1	0	0	154	33	5	5	0	0	1	2
225217	1	11	3	2	6	3	1	2	1	1	1	1	1	0	1	0	147	34.4	4.8	4.7	0	1	1	2
224414	1	10	4	2	3	4	1	2	1	1	1	1	1	1	0	0	141	30.9	4.1	4	0	0	1	2
226110	1	12	4	2	3	3	1	2	1	1	1	0	1	0	0	.	153	65.1	5	5	1	0	1	2
225219	1	11	3	2	5	5	1	2	1	1	1	1	1	1	0	0	158	42.4	4.4	4.4	0	0	1	2
225216	1	11	3	2	4	3	1	.	1	1	1	1	1	0	0	0	158	34.3	4	4	0	0	1	2
224312	1	11	4	2	3	3	1	2	1	1	1	1	1	1	0	0	142	44.6	4.5	4.2	1	0	1	2
224411	1	10	4	2	3	3	1	2	1	1	1	1	1	1	1	1	142.3	51.1	4.5	4.7	1	0	1	2
225113	1	11	4	2	3	4	1	2	1	1	1	1	1	1	0	0	124	34.4	5.1	5.1	1	1	1	2
226313	1	12	3	2	6	5	1	2	1	1	1	1	1	1	1	0	150	39.1	5	5	0	0	1	2
224334	1	10	3	2	3	4	1	2	1	1	1	1	1	1	.	.	143	32.3	5	5	0	0	1	2
225213	1	11	3	2	5	6	1	2	1	1	1	1	1	1	2	0	147	38.3	4.1	4.1	0	0	1	2
225115	1	11	4	2	5	5	1	2	1	1	1	1	1	0	1	0	140	32.9	4.7	4.7	0	0	1	2
226111	1	12	4	2	3	3	1	1	1	1	1	1	1	1	0	0	156	70	4.3	5	1	0	1	2
224315	1	9	3	2	5	5	1	2	1	1	1	1	1	1	1	0	140.6	37.8	5	4.8	1	0	1	2
226315	1	11	4	2	3	3	1	2	1	1	1	1	1	1	0	0	146.2	46.1	4.3	4.3	1	0	1	2
225117	1	11	3	2	3	5	1	2	1	1	1	1	1	1	0	1	147	40.3	5	5	0	0	1	2
225212	1	11	4	2	3	3	2	.	1	1	1	1	1	1	0	1	149	47.7	4.4	4.5	1	0	1	2
224310	1	10	4	2	6	5	1	2	1	1	1	1	1	1	0	0	140	29.6	4.2	4.3	0	0	1	2
225215	1	11	3	2	5	6	1	2	1	1	1	1	1	1	0	0	149	44.5	4.7	4.7	0	0	1	2
224410	1	10	4	2	4	3	1	2	1	1	1	1	1	0	1	0	140	40.5	4.2	4.2	1	0	1	2
126440	1	12	3	2	6	6	1	2	1	1	1	1	1	1	0	0	162.1	56	5.1	5.1	1	0	1	2
125540	1	11	3	2	6	6	1	2	1	1	1	1	1	1	1	0	145	30.6	4.5	4.7	0	0	1	2
126323	1	12	3	2	4	3	1	2	1	1	1	1	1	1	0	0	162.4	59.8	4.6	5	1	0	1	2
125422	1	11	3	2	5	4	1	2	1	1	1	1	1	0	0	0	163.3	53.8	4.3	4.2	0	0	1	2
126321	1	11	3	2	6	6	1	2	1	1	1	1	1	0	0	0	154.7	46.2	4.6	4.7	0	0	1	2
124317	1	9	3	2	5	5	1	2	1	1	1	1	1	.	0	0	148.5	53.1	5.1	5.1	1	0	1	2
125532	1	10	3	2	6	6	1	2	1	1	1	1	1	1	1	1	138.2	29.7	5	4.8	0	0	1	2
124615	1	10	3	2	6	5	1	2	1	1	1	1	1	1	0	0	149.5	43	5.1	5.1	0	0	1	2
125106	1	11	3	2	3	3	1	2	1	1	1	1	1	1	1	0	144.6	31.5	4.6	4.8	0	0	1	2
125121	1	12	4	2	4	6	1	2	1	1	1	1	1	1	1	0	150.6	40.8	4.9	4.7	0	0	1	2
125218	1	11	3	2	6	6	1	2	1	1	1	1	1	1	0	0	149.7	34.5	4.4	4.2	0	0	1	2
124409	1	10	3	2	6	1	2	1	1	1	1	1	1	1	0	0	140.5	29.5	5	5	0	0	1	2
125110	1	11	3	2	5	4	1	2	1	1	1	1	1	1	1	0	143.6	29.7	5	5.1	0	0	1	2
125217	1	10	3	2	6	6	1	2	1	1	1	1	1	.	0	1	146.7	35.8	4.4	4.4	0	0	1	2
126230	1	12	3	2	6	6	1	2	1	1	1	1	1	1	0	0	167.3	76.5	4.6	4.6	1	0	1	2
126421	1	11	4	2	6	6	1	2	1	1	1	1	1	1	0	0	150.1	52.3	4.6	4.6	1	1	1	2
124212	1	9	3	2	6	6	1	2	1	1	1	1	1	1	1	0	137.8	33	5	5	0	0	1	2
124407	1	10	3	2	4	5	1	2	1	1	1	1	1	1	0	0	142.8	38.6	5.1	5.1	0	0	1	2
126407	1	11	3	2	6	6	1	2	1	1	1	1	1	1	0	0	151.3	45.9	5.1	5.1	0	0	1	2
126139	1	12	3	2	6	6	1	2	1	1	1	1	1	1	0	0	160.7	47.6	5	4.6	0	0	1	2
125534	1	11	3	2	6	5	1	2	1	1	1	1	1	1	0	1	153.5	57.6	4.8	4.5	1	0	1	2
126219	1	12	3	2	5	6	1	2	1	1	1	1	1	1	1	0	146.8	46.5	5	5	1	0	1	2
124405	1	10	4	2	4	4	1	2	1	1	1	1	1	0	0	0	138.2	30.4	5.1	5.1	0	0	1	2
125212	1	11	3	2	6	6	1	2	1	1	1	1	1	1	0	0	155.9	52.5	4.7	4.8	1	0	1	2
125105	1	11	3	2	6	4	1	2	1	1	1	1	1	1	1	0	144	31.9	4.5	4.5	0	0	1	2
124220	1	9	3	2	6	6	1	2	1	1	1	1	1	1	0	0	145	46.6	4.8	4.7	1	0	1	2
125303	1	11	3	2	6	6	1	2	1	1	1	1	1	1	0	0	152.2	37.1	4.9	4.9	0	0	1	2
125304	1	10	3	2	6	5	1	2	.	.	.	.	.	.	1	0	146.8	38.2	4.2	4.1	0	0	1	2
126217	1	11	3	2	4	4	1	2	1	1	1	1	1	1	6	1	149.5	59.6	4	4	1	0	1	2
124224	1	10	3	2	6	6	1	2	1	1	1	1	1	1	0	0	138.7	42	4.7	4.5	1	0	1	2
124411	1	9	4	2	6	1	2	2	1	1	1	1	1	1	0	0	143.5	42.6	4.6	4.4	1	0	1	2
124601	1	10	3	2	6	6	1	2	1	1	1	1	1	1	1	1	151.8	40.9	4.7	4.8	0	0	1	2
125321	1	11	3	2	4	3	1	2	1	1	1	1	1	0	1	0	143.4	32.2	4.6	4.6	0	0	1	2
125440	1	10	3	2	6	6	1	2	1	1	1	1	1	1	.	1	144.4	31.8	5	5	0	1	1	2
125533	1	11	3	2	6	6	1	2	1	1	1	1	1	1	1	0	146.6	46.2	4.6	4.7	1	0	1	2
124421	1	10	4	2	6	1	2	1	1	1	1	1	1	1	0	0	150.8	61.3	5.1	5.1	1	0	1	2
125122	1	11	3	2	5	5	1	2	1	1	1	1	1	0	0	0	154.7	43	4	4	0	0	1	2
125214	1	11	3	2	4	4	1	2	1	1	1	1	1	1	0	0	146.1	33.9	5.1	5.1	0	0	1	2
246323	2	12	4	2	3	2	2	1	1	1	1	1	1	0	.	.	146	49.2	4.3	4.3	1	0	1	2
246113	2	12	3	2	4	4	2	2	1	1	1	1	1	0	1	0	145	40.7	4.9	4.6	0	0	1	2
246214	2	12	3	2	5	4	1	2	1	1	1	1	1	1	1	0	150	60.5	4.8	4.8	1	0	1	2
246327	2	12	4	2	3	2	1	2	1	1	1	1	1	1	1	0	150	43.4	5	5.1	0	0	1	2
244208	2	9	3	2	5	4	1	2	1	1	1	1	1	1	0	0	142	41.2	4	4	1	0	1	2
246338	2	12	4	2	6	6	1	2	1	1	1	1	1	0	1	2	158.5	41.8	5	5	0	0	1	2
246109	2	12	4	2	3	3	2	2	1	1	1	1	1	0	0	0	146	44.3	4.7	4.6	0	0	1	2
244211	2	9	4	2	4	4	2	2	1	1	1	1	1	0	0	0	137	35.2	5	5	0	0	1	2
244213	2	10	3	2	4	4	1	2	1	1	0	0	1	0	0	0	144	38.8	5	5	0	0	1	2
246244	2	12	4	2	3	2	1	2	1	1	1	1	1	0	1	0	154	42.3	4.3	4.6	0	0	1	2
244107	2	10	4	2	3	5	1	1	0	1	1	0	1	0	1	1	142	34.4	5	5	0	1	1	2
246120	2	12	3	2	3	3	2	2	1	1	1	1	1	1	1	2	150	52.3	5	5.2	1	0	1	2
246117	2	12	4	2	3	2	2	1	1	1	1	1	1	1	.	.	143	32.7	4.8	4.8	0	1	1	2
246119	2	12	4	2	3	3	1	2	1	1	1	1	1	1	1	0	155	45.4	5	5	0	0	1	2
244243	2	9	4	2	4	4	1	2	1	1	1	1	1	1	0	0	138	30.2	4.8	4.5	0	1	1	2
244212	2	9	4	2	3	2	2	2	1	0	0	0	0	0	1	0	130	27.1	4	4	0	0	1	2
244113	2	10	4	2	3	3	2	2	1	1	1	1	1	1	1	0	138	42	5	5	1	0	1	2
244116	2	11	4	2	3	3	2	2	0	1	1	0	1	1	0	0	137.5	34.4	5.1	5.1	0	0	1	2
246312	2	12	4	2	3	5	2	1	0	1	1	0	1	0	0	1	155	38.2	4.3	4.2	0	0	1	2
244118	2	9	4	2	4	3	1	2	1	1	1	1	1	1	0	0	135.5	27.4	5	5	0	1	1	2
244223	2	10	4	2	3	3	1	2	1	1	1	1	1	1	1	0	137	33.1	5	5	0	0	1	2
246112	2	12	4	2	3	2	1	2	1	1	0	1	1	1	3	1	150	35.2	5	5	0	0	1	2
244124	2	9	4	2	3	3	2	1	1	1	0	0	1	0	0	0	139	31.5	4.8	4.8	0	0	1	2
244225	2	10	4	2	3	3	1	2	1	1	1	1	1	1	0	0	142	37.6	4.8	4.8	0	0	1	2
246107	2	12	3	2	3	3	1	2	1	1	1	1	1	1	0	0	151	46.5	4.4	4.5	0	0	1	2
244227	2	10	4	2	3	3	2	1	1	1	1	1	1	0	1	1	145	32.6	5	5	0	0	1	2
244221	2	10	4	2	3	2	2	1	1	1	1	0	1	0	0	0	137	30.2	4.7	5.1	0	0	1	2
246208	2	12	3	2	3	3	1	1	1	1	1	0	1	0	1	1	140	30.3	4.2	4.2	0	0	1	2
246311	2	11	4	2	5	5	1	2	1	1	1	1	1	1	0	0	145	36.5	4.2	4.5	0	1	1	2
246213	2	12	4	2	3	3	1	2	1	1	1	1	1	1	0	0	153	43.6	4.7	4.7	0	0	1	2
246106	2	12	4	2	5	3	1	1	1	1	1	1	1	0	0	0	152	37.3	4.8	4.5	0	0	1	2
246328	2	12	3	2	5	5	1	2	1	1	1	1	1	1	0	0	144	46.5	4.4	4.7	1	0	1	2
246241	2	12	3	2	4	4	1	2	1	1	1	1	1	0	0	0	158	42.7	4.7	4.7	0	0	1	2
246334	2	12	3	2	6	6	1	2	1	1	1	0	1	1	0	0	138	37.5	4.3	4.6	0	1	1	2
246340	2	13	4	2	3	2	1	2	1	1	1	1	1	1	0	2	161	69.8	4.3	4.5	1	1	1	2
244132	2	9	4	2	3	3	2	1	1	1	0	0	1	0	.	.	132.2	30.1	5	4.3	0	0	1	2
244143	2	10	3	2	3	3	2	1	1	1	0	0	1	1	2	0	135	26.7	4.7	4.8	0	0	1	2
246127	2	12	4	2	4	3	2	1	1	1	1	1	1	0	0	0	159	45.5	5.1	5.1	0	0	1	2
246103	2	12	4	2	5	3	1	2	1	1	1	1	1	0	0	0	153	49.3	4.3	4.3	0	0	1	2
244234	2	9	4	2	3	3	2	1	1	1	1	0	1	0	0	0	124	24.4	5	5	0	0	1	2
246209	2	12	3	2	4	4	1	2	1	1	1	1	1	1	0	1	166	45.3	4.2	4	0	0	1	2
244232	2	10	4	2	6	3	1	2	1	1	1	1	1	0	0	0	132	28.9	4.9	4.6	0	0	1	2
246115	2	12	4	2	3	3	2	2	1	1	1	1	1	1	0	0	148	37.2	4.7	4.7	0	1	1	2
246331	2	12	3	2	5	5	1	2	1	1	1	1	1	1	2	0	161.5	58.6	4.7	4.6	1	1	1	2
246212	2	12	4	2	2	2	2	2	1	0	0	0	0	0	1	0	149	40.8	4.3	4.3	0	0	1	2
244139	2	10	3	2	3	3	1	2	1	1	1	1	1	1	.	.	137	33.4	5	5	0	0	1	2
244135	2	10	3	2	4	3	1	1	1	1	1	0	1	0	0	0	141.5	41.7	5	5	1	0	1	2
244241	2	10	4	2	4	3	2	1	1	1	1	1	1	1	0	0	133	31.4	5	5	0	0	1	2
244137	2	10	3	2	2	3	1	2	1	1	1	1	1	1	0	0	139	30.5	4.9	4.9	0	0	1	2
246242	2	12	4	2	4	3	1	2	1	1	0	1	0	1	2	0	156.5	47.5	5.1	5.1	0	0	1	2
244239	2	10	4	2	2	3	2	1	1	0	1	0	0	0	0	0	128	26.6	4.4	4.4	0	0	1	2
145412	2	11	3	2	5	6	1	2	1	1	1	0	0	0	0	0	148.4	32	4.6	4.7	0	0	1	2
146208	2	12	3	2	3	2	1	2	1	1	1	1	1	1	0	0	162.8	48.3	4.3	4.3	0	1	1	2
145213	2	10	4	2	4	4	1	2	1	1	1	1	1	1	0	0	150.8	41	4.3	4.8	0	0	1	2
144215	2	9	4	2	4	5	1	2	1	1	1	1	1	1	1	1	147.3	42.5	4.4	4.4	1	0	1	2
145120	2	10	3	2	6	4	1	2	1	1	1	1	1	0	0	0	147.1	42.2	5.1	4.9	0	1	1	2
144304	2	9	4	2	3	3	2	1	1	1	1	1	1	0	2	1	147.7	28.9	5	5	0	0	1	2
144203	2	10	3	2	6	6	1	2	1	1	1	1	1	1	1	2	138.1	35.9	5	5	0	0	1	2
145206	2	10	3	2	5	5	1	2	1	1	1	1	1	1	1	1	158.8	45.1	4.4	4.3	0	0	1	2
145302	2	9	3	2	3	3	2	2	1	1	1	1	1	1	0	1	144.3	30	4.7	4.6	0	0	1	2
144102	2	10	3	2	6	5	1	2	1	1	1	0	1	0	0	0	143.7	36.9	4.7	4.8	0	0	1	2
145303	2	11	4	2	4	4	1	2	1	1	1	1	1	0	0	0	152.5	37.3	5.1	5	0	0	1	2
146403	2	12	4	2	3	3	1	2	1	1	1	1	1	0	0	0	154.2	41.2	5	5.1	0	0	1	2
146209	2	12	3	2	6	6	1	2	1	1	1	1	1	1	0	0	153.8	39	4.6	4.6	0	0	1	2
145421	2	11	3	2	5	4	1	2	1	1	1	1	1	0	1	0	148.7	29.7	4.6	4.6	0	0	1	2
145422	2	11	3	2	6	4	1	2	1	1	1	1	1	1	0	0	152.8	43.5	4.8	4.4	0	0	1	2
144113	2	10	3	2	4	4	1	2	1	1	1	1	1	0	0	0	139.1	32.6	5	5	0	0	1	2
146219	2	12	3	2	6	6	1	2	1	1	1	1	1	1	1	1	155.6	50.5	5.1	5.1	0	0	1	2
146213	2	12	4	2	3	6	1	2	1	1	1	1	1	0	0	.	155.5	38.6	5.1	5.1	0	0	1	2
144118	2	10	3	2	4	5	1	2	1	1	1	1	1	1	1	0	147.8	47.5	5	5	1	0	1	2
145113	2	11	3	2	6	6	1	2	1	1	1	1	1	0	0	0	147	36	5.1	5.1	0	0	1	2
145424	2	11	3	2	6	6	1	2	1	1	1	1	1	0	1	1	141.8	33.6	4.2	4	0	0	1	2
146402	2	12	4	2	4	4	1	2	1	1	1	1	1	0	0	0	152.7	43.1	4.3	4.3	0	0	1	2
146326	2	12	4	2	3	5	1	2	1	1	1	1	1	1	1	0	156	38.9	4.4	4.4	0	0	1	2
146405	2	11	3	2	6	6	1	2	1	1	1	1	1	0	0	1	148.3	43.7	4.5	4.2	0	1	1	2
145118	2	11	3	2	4	3	1	2	1	1	1	1	1	0	5	3	137.8	31	5	4.9	0	0	1	2
144108	2	9	4	2	3	2	1	2	1	1	1	1	1	1	0	0	153.9	39.8	5.1	5.1	0	0	1	2
225230	2	11	3	2	6	6	1	2	1	1	1	1	1	1	0	0	148	38.6	4.1	4	0	0	1	2
225232	2	10	3	2	6	6	1	2	1	1	1	1	1	1	0	0	150	43.9	4.4	4.5	0	0	1	2
226330	2	12	4	2	3	3	1	2	1	1	1	1	1	0	0	0	146	39.8	4.7	4.7	0	0	1	2
225233	2	9	4	2	3	3	1	2	1	1	1	1	1	0	0	0	134	47.1	5	5	1	0	1	2
226335	2	12	4	2	4	3	1	2	1	1	1	1	1	1	0	1	164	55.9	4.8	4.6	0	0	1	2
225130	2	11	3	2	5	5	1	2	1	1	1	1	1	1	0	0	154	49	4	4	0	0	1	2
225133	2	11	3	2	3	4	1	2	1	1	1	1	1	1	1	0	153	46.7	5.1	5.1	0	0	1	2
224428	2	10	3	2	4	4	1	2	1	1	1	1	1	1	0	0	130	25.7	4.2	4.2	0	0	1	2
226331	2	12	3	2	3	3	1	2	1	1	1	1	1	0	.	.	154	37.6	5	5	0	0	1	2
225228	2	10	4	2	6	6	1	2	1	1	1	1	1	1	0	0	158	36.6	5	5	0	0	1	2
226334	2	12	4	2	5	6	1	2	1	1	1	1	1	1	1	0	147	38.2	4.6	4.6	0	0	1	2
225227	2	11	4	2	4	2	1	2	1	1	1	1	1	1	0	0	149	64.3	5	5	1	0	1	2
224331	2	10	4	2	4	4	1	2	1	1	1	1	1	1	1	0	140	32.5	4.7	4.7	0	0	1	2
226120	2	11	3	2	4	3	1	2	1	1	1	1	1	0	0	0	154	44.8	4.2	4.2	0	0	1	2
224426	2	10	3	2	6	6	1	2	1	1	1	1	1	1	0	0	139	32.3	5	5	0	0	1	2
226336	2	12	3	2	5	4	1	2	1	1	1	1	1	1	0	0	138.2	29	4.7	4.9	0	0	1	2
224322	2	9	3	2	6	3	1	2	1	1	1	1	1	1	0	0	137	41.5	4.4	4.4	1	0	1	2
225126	2	10	3	2	6	6	1	2	1	1	1	1	1	1	0	0	150	36.7	5.1	5.1	0	0	1	2
224324	2	9	3	2	6	6	1	.	1	1	1	1	1	1	0	0	146	41.7	4.2	4.2	1	0	1	2
224425	2	10	3	2	4	3	1	2	1	1	1	1	1	1	0	0	129	30.1	5	5	0	0	1	2
226333	2	11	3	2	4	5	2	1	1	1	1	1	1	0	0	0	158.6	51.6	5	5	0	0	1	2
224325	2	9	4	2	.	.	1	1	1	1	1	1	1	1	1	0	134.8	29.7	5	5.1	0	0	1	2
225131	2	11	3	2	5	5	1	2	1	1	1	1	1	1	0	0	162	58.6	5	5	1	0	1	2
224431	2	9	4	2	5	5	1	2	1	1	1	1	1	1	0	0	131	39.2	5	5	1	0	1	2
225231	2	11	3	2	3	3	2	2	1	1	1	1	1	0	0	1	143	60.6	4.4	4.9	1	1	1	2
224427	2	10	3	2	5	5	1	2	1	1	1	1	1	1	0	0	136	46.3	4.4	4.4	1	0	1	2
224429	2	10	3	2	5	5	1	2	1	1	1	1	1	1	0	0	127	32.5	5.1	5.1	1	0	1	2
226332	2	12	3	2	4	3	1	2	1	1	1	1	1	0	0	0	139	41.1	4.6	4.6	0	0	1	2
225129	2	11	3	2	4	3	1	2	1	1	1	1	1	1	0	0	142	40.3	4.8	4.6	0	0	1	2
226132	2	11	3	2	6	5	1	2	1	1	1	1	1	1	0	0	148	53.3	4.6	4.7	1	0	1	2
225229	2	11	4	2	3	3	1	2	1	1	1	1	1	0	0	0	145	42.2	5.1	5	0	0	1	2
224430	2	10	3	2	3	3	1	2	1	1	1	1	1	0	0	0	141	28.1	4.4	4.3	0	0	1	2
224327	2	9	4	2	3	2	1	2	1	1	1	1	1	1	0	0	140	40.6	4	4.2	1	0	1	2
224330	2	10	3	2	5	1	2	1	1	1	1	1	1	0	0	2	138	29.7	5.1	5.1	0	0	1	2
224420	2	10	4	2	3	1	2	1	1	1	1	1	1	0	0	0	131.4	50.4	4.9	5	1	0	1	2
224316	2	11	3	2	3	2	2	1	1	1	1	1	1	1	0	0	126	24.9	5.1	5.1	0	1	1	2
224326	2	10	4	2	4	3	1	2	1	1	1	1	1	1	0	0	141	39.7	4.1	4.1	0	1	1	2
226130	2	12	4	2	5	3	1	2	1	1	1	1	1	1	0	0	149	36.3	4.3	4.4	0	0	1	2
226123	2	12	3	2	4	3	2	2	1	1	1	1	1	0	4	0	140	52.4	4.8	4.8	1	1	1	2
126402	2	11	3	2	6	4	1	2	1	1	1	1	1	1	0	0	153.8	41.5	5	5.1	0	0	1	2
125516	2	10	3	2	6	6	1	2	1	1	1	1	1	1	0	0	143.3	38.3	4.8	4.8	0	0	1	2
124430	2	9	3	2	6	6	1	2	1	1	1	1	1	1	1	0	137	29.9	5.1	5.1	0	1	1	2
126318	2	11	3	2	5	5	1	2	1	1	1	1	1	1	0	0	154.6	56.2	4.7	4.7	1	1	1	2
125330	2	10	3	2	6	6	1	2	1	1	1	1	1	1	0	0	146	39.6	5	5	0	0	1	2
124340	2	9	3	2	6	6	1	2	1	1	1	1	1	.	0	0	139.4	32.9	4.9	4.9	0	0	1	2
124328	2	9	3	2	6	1	2	1	1	1	1	1	1	1	1	0	141.8	27.2	5	5	0	0	1	2
126102	2	12	3	2	5	1	2	1	1	1	1	1	1	1	0	0	149.4	42.4	4.5	4.4	0	0	1	2
125518	2	11	3	2	6	4	1	2	1	1	1	1	1	1	0	0	142.8	31	4.7	4.1	0	0	1	2
126423	2	11	3	2	4	5	1	2	1	1	1	1	1	1	0	0	145.1	35.7	4.7	4.7	0	1	1	2
125405	2	10	3	2	6	6	1	2	1	1	1	1	1	1	1	0	149.8	32.3	4.3	4.1	0	1	1	2
125238	2	11	3	2	5	1	2	1	1	1	1	1	1	1	0	0	153.6	32.3	5.1	5.1	0	0	1	2
126434	2	11	3	2	6	6	1	2	1	1	1	1	1	1	1	0	151.6	45.5	4.8	4.7	0	0	1	2
124214	2	10	3	2	5	4	2	1	1	1	1	1	1	0	1	0	144.7	38.5	5	4.8	0	0	1	2
124507	2	9	3	2	6	6	1	2	1	1	1	1	1	1	0	0	140.3	29.1	4.8	4.8	0	0	1	2
125129	2	10	3	2	4	4	1	2	1	1	1	1	1	1	0	0	151	45.5	5	5	0	0	1	2
126208	2	12	3	2	5	5	1	2	1	1	1	1	1	1	0	0	155.9	43.8	4	4	0	0	1	2
126216	2	12	3	2	6	6	1	2	1	1	1	1	1	1	0	0	166.2	59.4	4.3	4.1	0	0	1	2
125306	2	10	3	2	5	5	1	2	1	1	1	1	1	1	0	0	148.7	41.6	5	5.1	0	0	1	2
124339	2	10	3	2	6	5	1	2	1	1	1	1	1	1	.	.	144.3	34	4.9	4.7	0	0	1	2
126135	2	11	3	2	6	6	1	2	1	1	1	1	1	1	1	0	158	46	4.8	4.8	0	0	1	2
126201	2	11	4	2	5	3	1	2	1	1	1	1	1	1	1	0	143.8	31.3	4.5	4.5	0	0	1	2
126137	2	12	3	2	6	6	1	2	1	1	1	1	1	1	0	2	169.8	48.2	5.1	5.1	0	0	1	2
124414	2	9	3	2	5	5	1	2	1	1	1	1	1	1	1	0	145.5	38.8	5	5.1	0	0	1	2
125134	2	10	3	2	6	6	1	2	1	1	1	1	1	1	1	0	157.3	50.5	4.4	4.4	1	0	1	2
125340	2	10	3	2	6	4	1	2	1	1	1	1	1	1	0	0	142.6	40.2	4.9	4.6	0	0	1	2
125139	2	10	3	2	6	6	1	2	1	1	1	1	1	1	1	0	138	32	4.6	4.5	0	0	1	2
125130	2	10	3	2	6	6	1	2	1	1	1	1	1	1	1	0	149.6	55	4.6	5	1	0	1	2
124334	2	9	3	2	5	5	1	2	1	1	1	1	1	1	0	0	143	32.6	4.9	4.9	0	0	1	2
124423	2	9	4	2	5	1	1	1	1	1	1	1	1	1	0	0	129.2	24.8	4.4	4.7	0	0	1	2
124441	2	9	3	2	6	6	1	2	1	1	1	1	1	1	1	0	134.5	31.2	4	4	0	0	1	2
126308	2	.	3	2	6	6	1	2	1	1	1	1	1	0	0	0	153.8	44.4	5	5	.	0	1	2
125237	2	11	3	2	6	6	1	2	1	1	1	1	1	1	0	0	155.8	43.6	4	5.1	0	0	1	2
126420	2	11	3	2	3	3	1	2	1	1	1	1	1	1	0	0	151	40.1	4.6	4.7	0	0	1	2
124342	2	10	4	2	4	3	1	2	1	1	1	1	0	1	0	0	147.8	36.3	4.6	4.6	0	0	1	2
125541	2	11	3	2	6	6	1	2	1	1	1	1	1	1	1	0	140.4	35.2	4.5	4.2	0	0	1	2
125318	2	11	4	2	3	2	1	2	1	1	1	1	1	1	1	0	151.3	70.4	4.9	4.9	1	0	1	2
125234	2	11	3	2	5	6	1	2	1	1	1	1	1	0	1	0	149.7	37	4.6	4.6	0	0	1	2
124440	2	9	4	2	3	3	1	2	1	1	1	1	1	1	1	0	138.6	41.2	4.6	4.6	1	0	1	2
125301	2	10	3	2	6	6	1	2	1	1	1	1	1	0	1	1	153.6	42.5	4.6	5.1	0	1	1	2
124338	2	9	3	2	6	5	1	2	1	1	1	1	1	.	1	0	138.2	33.2	4.9	4.8	0	0	1	2
126304	2	11	3	2	6	5	1	2	1	1	1	1	1	1	1	0	.	.	5	5	.	0	1	2
126335	2	12	3	2	6	4	1	2	1	1	1	1	1	0	0	0	163.4	52.1	5	5	0	0	1	2
134326	.	9	4	2	3	3	2	1	1	0	0	0	1	1	0	2	133.8	26.6	5.1	5	.	0	2	3
134113	.	9	4	2	3	4	2	1	1	1	0	1	1	1	0	0	131.4	24.9	5	5	.	0	2	3
114318	.	9	4	2	3	2	4	1	1	0	0	0	0	0	1	0	129.4	34.1	4.9	4.8	.	1	2	3
114229	.	10	3	2	3	3	2	1	1	1	1	1	1	1	0	0	145.2	37.3	5	5	.	0	2	3
114312	.	11	4	2	3	3	2	2	1	1	0	1	1	0	0	0	139.3	30	5.1	5.1	.	1	2	3
134304	1	9	4	2	3	3	2	2	1	1	0	0	1	0	1	0	142.7	31.3	5.1	5.1	0	0	2	3
134110	1	9	4	2	3	3	2	1	1	0	0	0	1	0	0	1	141.8	47.7	5	5	1	1	2	3
134306	1	11	4	2	2	2	2	1	1	1	1	0	0	1	0	0	156.7	62.4	4.6	4.5	1	0	2	3
136132	1	11	4	2	3	3	2	2	1	1	1	1	0	1	1	1	145.1	42.6	4.3	4.3	0	0	2	3
135119	1	10	4	2	3	3	2	1	1	1	0	0	0	0	0	0	147.8	47.9	5	5	1	0	2	3
134226	1	.	4	2	5	5	2	1	1	1	1	0	1	1	0	0	132.7	31.2	5	5.1	.	0	2	3
134208	1	9	3	2	3	4	2	1	1	1	1	1	1	1	1	0	142	49.4	5	5	1	0	2	3
134320	1	10	3	2	3	3	2	1	1	0	1	0	0	1	1	0	148.9	52.2	5	5	1	0	2	3
136125	1	11	4	2	3	4	2	1	1	1	0	0	1	1	0	0	141.1	30.8	4.4	4.4	0	0	2	3
135103	1	11	4	2	3	3	2	1	1	0	0	0	0	0	1	1	149.7	35.5	4.3	4.2	0	0	2	3
134202	1	9	4	2	4	2	2	1	1	0	1	0	0	1	0	0	140.3	30.2	4.5	4.4	0	1	2	3
134206	1	11	4	2	3	3	2	1	1	1	1	0	0	1	0	0	139	46.8	5	5	1	0	2	3
136129	1	11	4	2	4	4	2	1	1	1	1	0	1	0	0	0	151.8	40.9	4.1	4.2	0	0	2	3
134119	1	12	4	2	3	3	2	.	1	0	0	0	0	0	2	0	146	31.8	5	5	0	0	2	3
135224	1	10	4	2	3	3	2	1	1	0	0	0	1	0	1	1	142.3	32.4	4.4	4.5	0	0	2	3
134328	1	11	4	2	4	4	2	1	0	1	0	1	1	0	0	0	150.9	42.3	4	4.2	0	0	2	3
136138	1	11	4	2	3	3	1	2	1	1	1	1	1	1	3	4	144.2	36	5	5	0	1	2	3
135129	1	12	4	2	3	2	2	2	1	1	1	1	1	1	0	0	140.5	28.5	4.9	4.4	0	0	2	3
135198	1	12	3	2	3	3	2	2	1	1	1	1	1	0	1	0	143.8	49.4	4.4	4.2	1	0	2	3
134325	1	9	3	2	3	3	2	2	1	1	1	1	1	0	1	1	130.6	30.2	4.4	4.4	0	1	2	3
135226	1	11	4	2	2	2	2	1	1	0	0	0	0	0	.	1	139.3	30	4.4	4.4	0	0	2	3
134324	1	10	4	2	1	1	2	2	1	0	1	0	1	0	0	0	132.8	32.7	5	5	0	0	2	3
134308	1	.	4	2	3	2	2	1	1	1	1	1	1	1	1	1	138.4	36	5	5	.	0	2	3
134209	1	9	4	2	3	3	2	1	1	0	1	0	0	1	1	0	142.1	43.3	5.1	5.1	1	0	2	3
134121	1	11	3	2	3	3	1	2	1	1	1	1	0	1	1	0	135	28.7	5	5	0	1	2	3
134314	1	9	4	2	5	2	2	1	1	1	0	0	1	0	1	0	135.9	25	5	5	0	1	2	3
134203	1	10	4	2	4	3	2	2	1	1	1	1	1	0	0	0	135.7	35.4	5.1	5	0	0	2	3
135122	1	11	4	2	2	2	2	1	1	1	1	0	0	1	0	1	147.3	37.6	5	5	0	1	2	3
134218	1	9	4	2	4	5	1	1	1	0	0	0	1	0	1	0	142.4	29.9	5	5	0	1	2	3
136140	1	13	4	2	3	2	2	1	1	0	0	0	0	0	0	0	155.3	46.1	5	5	0	1	2	3
134221	1	9	4	2	4	3	1	2	1	1	1	0	1	1	0	0	136.4	30.9	4.3	3.7	0	0	2	3
135235	1	11	4	2	3	2	2	1	1	1	1	1	1	0	1	0	143.4	46.1	4.8	4.7	1	0	2	3
134122	1	9	4	2	3	3	2	2	1	1	0	0	1	0	0	0	136.4	32.4	4.4	4.4	0	0	2	3
136106	1	12	4	2	5	3	1	2	1	1	0	1	1	1	0	0	157	44.5	4.9	5	0	0	2	3
136127	1	12	4	2	2	2	2	1	1	0	0	0	0	1	0	1	138.8	33.6	4.9	4.7	0	1	2	3
134213	1	9	4	2	3	2	1	1	1	1	1	0	1	1	0	0	138.4	30.8	5.1	4.9	0	0	2	3
135114	1	11	4	2	2	2	2	1	1	1	0	0	0	0	0	0	142.5	37.4	4.7	4.7	0	0	2	3
135230	1	10	4	2	3	3	2	1	1	0	0	0	1	0	0	0	148.1	45.9	5	5	1	0	2	3
134225	1	9	4	2	4	3	2	1	1	1	1	0	0	0	0	0	145.2	43.6	4.9	5	1	0	2	3
135214	1	10	3	2	3	3	2	1	1	1	1	1	1	1	1	0	138.5	29.4	4.5	4.5	0	0	2	3
134129	1	11	4	2	2	2	2	1	1	1	0	0	0	0	6	4	141	36.4	5	5	0	0	2	3
136101	1	12	4	2	2	2	2	.	1	0	0	0	1	1	0	0	150.8	35.7	5	5	0	0	2	3
134215	1	10	3	2	3	2	1	2	1	1	1	1	1	1	0	0	137.8	29.4	5.1	5.1	0	0	2	3
134317	1	10	4	2	2	2	4	1	1	1	1	0	1	1	1	0	141.7	33.7	5	5	0	0	2	3
134204	1	10	4	2	3	2	2	1	1	1	1	1	0	0	.	.	138.8	40	4.7	4.7	1	0	2	3
135220	1	11	4	2	3	3	1	2	1	1	1	1	0	0	0	0	146.7	35.8	4.9	4.5	0	1	2	3
134117	1	11	4	2	2	2	1	1	1	1	1	0	0	1	0	2	143.7	33	4.6	4.8	0	0	2	3
134128	1	10	4	2	3	2	2	1	1	1	1	0	0	0	0	0	141.8	29.6	4.5	4.5	0	0	2	3
136131	1	11	3	2	5	3	2	1	1	0	0	0	1	0	0	1	137.8	27.8	4.3	4.3	0	0	2	3
134305	1	12	3	2	5	5	4	1	0	1	1	1	1	0	0	0	148.5	45.7	5	5	0	0	2	3
135203	1	11	3	2	2	1	2	1	1	1	1	0	0	0	0	0	143.1	34.1	4.7	4.6	0	0	2	3
135228	1	11	4	2	2	2	2	2	1	1	1	0	1	0	0	0	146.2	35.1	5	5	0	0	2	3
134118	1	10	4	2	4	2	2	1	1	1	1	0	1	1	0	1	146.7	46.8	4.4	4.4	1	0	2	3
134101	1	10	4	2	.	2	2	1	1	1	1	1	1	1	0	0	136.3	34.4	5	5	0	1	2	3
136107	1	12	3	2	4	3	1	2	1	1	1	1	1	1	2	0	158.7	44.1	4.9	4.9	0	0	2	3
136139	1	12	4	2	3	4	2	2	1	0	1	0	1	0	1	0	155.3	40.6	5	5.1	0	0	2	3
135216	1	10	4	2	3	3	2	1	1	1	1	1	1	1	1	0	135.3	29.1	5	4.9	0	0	2	3
136109	1	12	4	2	4	1	2	2	1	1	1	1	1	1	0	1	147.7	39.2	4.8	4.8	0	1	2	3
135211	1	12	4	2	3	2	3	.	1	1	1	0	0	1	1	0	146.9	31	5	5	0	0	2	3
135232	1	11	4	2	3	3	2	2	1	1	0	0	0	1	0	0	136.9	26.6	4.9	5	0	0	2	3
134124	1	9	4	2	3	4	2	1	1	1	1	1	1	1	0	0	141.5	29.3	4.3	4.3	0	0	2	3
134318	1	11	4	2	3	3	2	2	1	1	1	0	1	0	1	5	157.6	47.6	5	5	0	0	2	3
136135	1	11	4	2	3	3	2	2	1	1	0	0	0	1	0	0	143.6	34.5	4.4	4.5	0	0	2	3
123432	1	10	4	2	3	2	2	2	1	1	0	1	1	1	2	1	153.5	49.6	5	5	1	0	2	3
135111	1	12	4	2	3	3	2	1	1	1	0	0	0	0	0	0	146.8	39.2	5	5.1	0	0	2	3
134322	1	9	4	2	4	2	4	1	1	0	0	0	1	0	0	0	142.8	37.4	5	5	0	1	2	3
135199	1	9	3	2	3	3	2	1	1	1	1	0	1	1	1	0	143.5	32.8	5	5	0	1	2	3
134216	1	10	4	2	3	3	1	1	1	0	0	0	1	1	0	0	139.5	31.6	5	5	0	1	2	3
136126	1	13	4	2	2	1	2	1	1	1	0	0	0	0	0	0	155.8	51.4	5	5.1	0	0	2	3
134205	1	12	4	2	2	2	3	1	1	0	1	0	0	0	0	3	134.2	33.6	5	5	0	0	2	3
136134	1	12	4	2	2	3	2	1	1	1	1	1	1	0	0	0	154.2	40.6	4.3	4.4	0	0	2	3
134105	1	11	4	2	5	3	1	2	1	1	1	1	1	1	0	0	146.3	38.7	5	5.1	0	0	2	3
135202	1	10	4	2	4	3	3	1	1	0	1	0	1	1	0	0	145.7	44.9	4.2	4.2	1	0	2	3
134315	1	10	4	2	3	3	4	1	1	1	1	0	1	0	1	0	139.3	42	5	5	1	0	2	3
134212	1	9	4	2	3	3	2	1	1	1	1	0	1	1	0	0	124.8	22.7	5	5	0	1	2	3
136108	1	11	4	2	2	2	1	2	1	1	1	1	1	1	0	0	138.3	43.2	5	5	1	0	2	3
135205	1	12	3	2	3	2	2	1	1	0	1	0	1	1	0	0	149.4	46.4	5	5	0	0	2	3
135133	1	.	4	2	3	3	2	1	1	1	1	0	1	1	0	1	147.7	33.1	4.4	4.5	.	0	2	3
134222	1	9	3	2	3	2	2	1	1	1	1	1	1	1	0	0	132.3	31.4	5	5.1	0	0	2	3
135236	1	11	4	2	3	4	2	1	1	1	0	1	1	1	0	0	141.5	35.2	5	5	0	0	2	3
135101	1	13	3	2	2	2	2	2	1	1	1	1	1	1	1	.	156	47.3	4.8	4.8	0	0	2	3
135128	1	11	3	2	2	3	1	1	1	1	1	0	1	0	0	0	141.7	35.7	5	5	0	0	2	3
134312	1	12	4	2	2	.	2	1	1	1	1	1	1	0	0	.	136.7	31.3	4.6	4.6	0	1	2	3
135113	1	11	3	2	4	4	1	2	1	0	0	0	0	0	0	1	150.9	40.9	5	5	0	0	2	3
135206	1	12	4	2	3	2	2	1	1	1	1	0	1	1	0	0	144.9	38.8	4.7	4.9	0	0	2	3
134116	1	10	4	2	3	2	2	1	1	1	1	1	1	1	0	0	137.4	29.2	5	5	0	0	2	3
136103	1	11	4	2	3	2	2	2	1	1	0	0	0	0	1	1	150	40.1	4.6	4.4	0	0	2	3
134106	1	11	4	2	4	2	2	1	1	1	1	0	1	1	0	0	139.5	35.2	5	5	0	0	2	3
136120	1	13	3	2	3	2	1	2	1	0	0	0	0	0	0	0	150.8	41.5	4.4	4.5	0	0	2	3
134301	1	10	4	2	3	3	2	2	1	0	0	0	1	0	1	1	132.2	25.4	4.4	4.5	0	0	2	3
114206	1	10	4	2	3	4	2	2	1	1	1	1	1	1	1	3	139.8	45.7	5.1	5.1	1	0	2	3
116213	1	11	4	2	6	4	1	2	1	1	1	1	1	1	1	0	158.7	77.7	5	4.9	1	0	2	3
114314	1	9	4	2	3	3	2	2	0	1	1	0	1	0	.	.	135.7	30.6	4.2	4.4	0	0	2	3
115310	1	11	4	2	3	3	2	2	1	1	1	0	0	1	.	.	143.8	41.7	5	4.9	0	0	2	3
115221	1	10	4	2	3	3	1	2	1	1	1	0	1	1	1	0	127.4	24.6	5	4.3	0	0	2	3
115217	1	11	3	2	4	3	1	2	1	1	1	1	1	1	0	0	153.8	58.2	4	4.2	1	0	2	3
116113	1	11	4	2	3	3	2	1	1	0	1	1	1	0	1	0	165.3	50.5	5.1	5.1	0	0	2	3
116208	1	13	3	2	2	3	2	2	1	1	1	1	1	1	1	0	150.4	46.2	4.7	4.6	0	0	2	3
115106	1	10	4	2	3	2	2	1	1	0	1	0	1	0	0	0	131.6	35.2	5	5	1	1	2	3
116325	1	11	4	2	3	.	4	2	1	0	0	0	1	1	0	0	150.6	55.9	5	5	1	0	2	3
115110	1	11	4	2	4	4	1	2	1	1	1	1	1	1	0	0	154.5	50.7	4.6	4.7	1	0	2	3
114123	1	11	3	2	4	1	1	1	1	1	1	1	1	1	1	0	143.7	51.1	4.7	4.7	1	0	2	3
114223	1	10	3	2	3	4	2	1	0	1	1	1	1	1	0	0	130	28.8	4.8	4.7	0	0	2	3
116212	1	12	3	2	3	2	1	2	1	1	1	1	1	1	0	0	154	42.5	5.1	5.1	0	0	2	3
116310	1	11	4	2	3	2	2	1	1	1	0	0	0	0	0	0	150.4	43	5	5	0	0	2	3
116308	1	12	4	2	3	3	3	1	1	0	0	0	0	0	0	0	155	41.3	4.4	4.3	0	0	2	3
114117	1	11	4	2	4	3	2	2	1	1	1	1	1	1	1	0	139.1	36.1	5	5	0	0	2	3
115220	1	14	4	2	2	2	1	2	1	1	1	1	0	1	0	0	159.2	51.3	5.1	5	0	0	2	3
114122	1	9	4	2	3	3	2	1	1	1	1	1	1	1	0	0	130	25.5	5	4.9	0	0	2	3
115311	1	11	4	2	4	4	2	1	1	1	1	1	1	0	0	0	154.1	67.4	5	5	1	0	2	3
114306	1	9	4	2	4	3	2	2	1	1	0	0	1	0	1	1	137.3	31.8	4.7	4.8	0	1	2	3
116219	1	11	3	2	5	6	1	2	1	1	1	1	1	1	1	0	146.8	38.3	5	5	0	0	2	3
116103	1	11	3	2	3	3	1	2	1	1	1	1	1	1	0	0	145.2	46.5	5.1	5	1	0	2	3
114217	1	10	4	2	3	3	1	1	1	1	1	0	1	1	1	0	148.8	61.4	5.1	5	1	0	2	3
114110	1	10	4	2	3	3	2	2	1	1	1	1	0	0	0	.	131.4	30.7	5	5	0	1	2	3
115211	1	12	3	2	3	3	1	2	1	1	1	1	1	1	0	0	159.4	42.3	5.3	5.2	0	0	2	3
114204	1	9	4	2	3	3	1	2	1	1	1	1	1	1	0	0	150.8	68.4	4.6	4.5	1	0	2	3
114201	1	10	4	2	3	1	1	2	1	1	1	1	1	1	1	1	134.1	30.1	4.2	4.3	0	0	2	3
116304	1	12	3	2	4	4	1	2	1	1	1	1	1	1	1	2	157.4	53.2	4.5	4.6	1	0	2	3
114126	1	12	3	2	3	3	2	2	1	1	1	1	1	1	3	2	157	51.2	5.1	5.1	0	1	2	3
116217	1	12	4	2	3	3	1	2	1	1	1	1	1	1	0	0	145.2	37.3	4.4	4.4	0	0	2	3
115303	1	12	4	2	2	1	3	1	1	0	0	0	0	0	0	.	158.4	45	5	4.9	0	0	2	3
115117	1	11	3	2	4	4	1	2	1	1	1	1	0	0	1	0	150.7	46	4.1	5	0	0	2	3
116119	1	11	3	2	3	4	1	2	1	1	1	1	1	1	0	0	161.3	59.1	4.5	4.3	1	0	2	3
114115	1	10	3	2	3	4	2	2	1	1	1	1	1	0	1	0	148.7	46.1	4.7	4.7	1	0	2	3
115119	1	11	3	2	4	3	1	2	1	1	1	1	1	1	0	0	148.2	44.5	4.9	4.6	0	1	2	3
114304	1	10	3	2	5	4	2	1	1	0	1	1	1	1	0	0	137.8	33	4.7	4.5	0	0	2	3
116118	1	12	4	2	3	3	1	2	1	1	1	1	1	1	1	1	154.2	65.8	4.5	4.5	1	0	2	3
115205	1	11	3	2	3	3	2	2	1	1	1	1	1	1	0	0	163	88.7	4.4	4.6	1	0	2	3
116306	1	11	4	2	3	3	2	1	1	1	1	0	1	1	0	0	147.7	54.7	4.9	4.7	1	0	2	3
114127	1	10	4	2	3	3	1	2	1	1	1	1	1	0	0	1	132.4	28.1	4.6	4.6	0	0	2	3
116117	1	12	3	2	2	.	1	1	1	1	1	1	1	1	.	.	147.4	35.4	5	5	0	1	2	3
116106	1	11	4	2	4	4	2	1	1	1	1	1	1	1	1	0	160.7	62.6	5.1	5.1	1	0	2	3
116202	1	12	3	2	4	3	1	2	1	1	1	1	1	0	0	0	161.2	74.4	4.6	4.6	1	0	2	3
115114	1	11	3	2	5	3	2	2	1	0	0	1	1	0	0	0	146.9	40	5	5	0	0	2	3
115219	1	12	4	2	3	3	2	1	1	0	0	0	1	0	1	0	143.8	43.9	4.4	4.4	1	0	2	3
115213	1	12	3	2	2	1	2	1	1	1	1	0	0	1	0	0	149.3	46	5.2	5.2	0	0	2	3
114305	1	10	4	2	5	4	1	1	1	1	1	1	1	1	0	0	136.6	31.6	5	5	0	0	2	3
114303	1	11	4	2	3	2	1	1	1	1	1	0	1	1	0	0	139.8	38.4	5.1	5.1	0	1	2	3
115109	1	.	4	2	3	3	1	2	1	0	0	0	1	1	1	1	140.8	37.1	5	5	.	1	2	3
114213	1	11	4	2	3	1	2	1	1	1	1	0	1	1	0	0	141.2	40.7	5	5	1	1	2	3
114214	1	10	4	2	.	4	1	2	1	1	1	1	1	1	1	.	136.8	27.1	5	5	0	1	2	3
115111	1	13	4	2	3	3	2	1	1	1	0	0	0	0	1	0	146.4	39.5	4.9	4.8	0	0	2	3
114228	1	11	3	2	3	2	2	1	1	1	1	1	1	1	1	0	146.7	60.9	4.9	4.9	1	0	2	3
115218	1	11	4	2	3	3	2	1	1	1	1	1	1	1	1	0	147.3	39.3	4.4	4.4	0	0	2	3
114211	1	10	4	2	3	3	2	1	1	1	1	1	1	1	1	0	141.7	33.1	4.5	4.5	0	0	2	3
115309	1	13	3	2	5	1	2	1	1	1	1	1	1	1	1	10	158.9	62.8	4.3	4.3	1	0	2	3
116104	1	12	3	2	3	2	2	2	1	1	1	0	1	0	1	0	149.6	34	5.1	5	0	1	2	3
114309	1	10	4	2	4	4	2	2	1	1	1	0	1	0	0	0	138.7	39.7	5	5	1	0	2	3
116215	1	11	4	2	3	3	1	2	1	1	1	1	1	1	0	0	150.8	51.1	5	5	1	0	2	3
116203	1	12	4	2	4	3	1	2	1	1	1	0	0	1	0	1	147	35.2	5	5	0	0	2	3
115305	1	12	4	2	3	3	2	1	1	0	0	0	0	0	0	0	147.3	32.9	4	4	0	0	2	3
115306	1	11	4	2	3	2	2	2	1	1	0	0	0	1	0	0	151.7	48.1	4.5	4.7	1	1	2	3
115108	1	10	3	2	4	4	2	1	1	1	1	1	1	1	0	2	132.6	34.8	5	5	1	0	2	3
114209	1	9	3	2	6	4	2	1	1	1	1	1	1	0	1	0	138.3	33.5	4.7	4.6	0	1	2	3
115214	1	10	4	2	5	4	3	1	1	1	1	1	1	0	1	0	147.4	55.2	5	5	1	0	2	3
116311	1	12	4	2	3	2	2	1	1	0	1	1	1	1	0	0	155	45	5	4.6	0	0	2	3
114116	1	9	4	2	3	3	2	2	1	1	1	0	0	0	0	0	143.4	47.5	5.1	5.1	1	0	2	3
116305	1	12	4	2	3	3	2	2	1	1	1	1	1	1	0	0	146.6	36.5	4.3	4	0	1	2	3
115230	1	12	4	2	3	3	1	2	1	1	1	1	1	1	0	0	155.8	47.4	5	4.8	0	1	2	3
116115	1	12	4	2	4	3	1	2	1	1	1	1	1	1	1	0	147.3	42.5	4.4	4.8	0	0	2	3
114233	1	10	4	2	3	3	2	2	1	0	0	0	0	1	0	0	147.2	39.9	5	5	0	1	2	3
115313	1	11	4	2	3	1	1	1	0	0	0	0	0	0	1	0	158.2	57.9	4.5	4.5	1	1	2	3
114302	1	10	3	2	3	2	2	1	1	1	1	0	0	1	0	0	133	31.4	5	5	0	0	2	3
114130	1	10	4	2	3	3	1	2	1	1	1	1	1	1	0	0	133.1	32.3	4.6	4.5	0	0	2	3
116322	1	12	4	2	3	3	2	2	1	1	1	0	0	1	1	0	141.5	35.1	5	5	0	0	2	3
114210	1	10	4	2	4	4	2	2	1	1	1	1	1	1	0	0	156.5	57.1	4.9	4.4	1	0	2	3
116206	1	12	4	2	3	2	1	2	1	1	1	1	1	1	0	1	158.3	58.5	5.1	5	1	0	2	3
115203	1	11	4	2	4	3	2	1	1	1	1	1	1	1	1	.	149.7	41.3	4.6	4.9	0	0	2	3
115209	1	11	4	2	2	1	2	1	1	1	1	1	1	0	1	0	141	50.8	5	4.8	1	0	2	3
116313	1	11	4	2	3	3	2	1	1	1	1	0	0	1	0	0	153	41.1	5.1	5.1	0	1	2	3
116204	1	16	3	2	4	3	1	2	1	1	1	0	0	0	0	0	169.3	45.5	5.1	4.8	0	0	2	3
116301	1	11	3	2	4	3	2	2	1	1	1	1	1	1	0	0	149.8	48.9	4.6	4.4	1	0	2	3
114230	1	10	3	2	5	5	1	2	1	1	1	1	1	1	0	0	138.1	34.3	5.1	5.1	0	0	2	3
114104	1	9	4	2	3	3	2	2	1	1	0	0	0	1	0	0	145	41.4	4.9	4.9	1	0	2	3
114307	1	9	3	2	3	2	2	1	1	1	1	1	1	1	0	0	132.5	30.8	4.8	4.8	0	0	2	3
116329	1	12	3	2	4	3	1	2	1	0	1	1	1	0	0	0	164.1	99.5	5	5.1	1	0	2	3
114120	1	10	3	2	4	4	1	2	1	1	1	1	1	1	0	0	130.8	26.2	4.4	4.8	0	0	2	3
114219	1	11	3	2	3	3	1	.	1	1	1	1	1	1	.	.	139.2	32.5	5	5	0	0	2	3
116110	1	11	3	2	6	5	1	2	1	1	1	1	1	0	0	0	153.5	47.8	4	4.1	0	0	2	3
116114	1	11	3	2	6	5	2	2	1	1	1	1	1	0	0	0	154	42.5	4.1	4.3	0	1	2	3
116209	1	12	4	2	3	3	1	2	1	1	1	1	1	1	0	1	152.4	44.1	4.7	4.8	0	0	2	3
115308	1	11	4	2	4	2	4	1	1	0	0	0	1	0	.	.	156.4	46.3	4.9	4.7	0	0	2	3
115302	1	11	4	2	3	3	2	2	1	1	0	0	1	1	0	0	153	43.1	5	5	0	0	2	3
115216	1	10	3	2	3	3	1	2	1	1	1	1	0	0	0	0	155.2	63	5.2	5.1	1	0	2	3
116309	1	12	4	2	3	3	2	1	1	1	1	0	1	0	0	0	154	51.9	5	5	1	1	2	3
115115	1	12	4	2	2	2	2	1	1	0	1	0	1	0	0	0	148.7	37.7	5	5	0	0	2	3
115208	1	11	4	2	4	3	1	1	1	1	0	0	1	1	1	1	152.1	51.1	5	5	1	1	2	3
115312	1	11	4	2	3	3	1	2	1	1	1	1	1	1	.	.	151.2	58.2	4.2	4	1	0	2	3
114231	1	9	3	2	4	3	1	2	1	1	1	1	1	1	0	0	147.4	60.1	4.8	4.5	1	0	2	3
114129	1	9	3	2	2	2	1	1	1	1	1	1	1	1	0	0	138.7	36.2	5	5	0	0	2	3
116116	1	12	4	2	3	3	1	1	1	1	1	1	1	1	0	0	149.2	36.5	5	5	0	0	2	3
116328	1	13	3	2	4	3	3	1	1	0	0	0	0	0	0	0	164.5	53.2	4.7	4.6	0	0	2	3
114212	1	10	4	2	3	3	2	1	1	1	0	1	1	1	0	0	139	46	4.9	4.9	1	0	2	3
116218	1	11	4	2	.	3	1	2	1	1	1	1	1	1	0	0	151.4	43.7	5.1	5.1	0	0	2	3
115116	1	13	4	2	2	3	1	2	1	1	1	0	1	1	1	.	148.7	41.3	5.1	5	0	0	2	3
115204	1	12	4	2	3	3	1	2	1	1	1	0	1	1	0	0	153.8	47	5	5	0	0	2	3
114308	1	12	4	2	4	3	2	1	1	1	0	0	1	1	0	0	139.9	36.7	5	5	0	0	2	3
116307	1	12	4	2	3	3	2	2	1	1	1	1	1	1	1	.	151.4	46.5	5.1	5.1	0	0	2	3
135118	2	12	4	2	3	2	1	1	1	1	1	0	0	0	.	.	144.7	40.8	4.3	4.2	0	0	2	3
135208	2	10	4	2	4	3	1	2	1	1	1	1	1	1	0	0	147.8	47.9	5	5	1	0	2	3
136115	2	11	4	2	3	2	2	2	1	0	1	0	0	0	0	0	151.5	38.9	4.3	4.3	0	0	2	3
136122	2	12	4	2	3	2	2	2	1	1	0	1	1	1	.	.	148.8	35.7	5	5	0	0	2	3
134323	2	9	4	2	3	3	3	1	1	1	1	1	1	1	2	5	141.5	39.5	4.8	4.9	1	1	2	3
135106	2	10	4	2	3	3	1	1	1	0	0	0	1	0	1	1	140.8	35.8	4.9	4.9	0	0	2	3
134316	2	11	4	2	3	3	2	1	1	1	1	1	1	1	0	0	144.2	34.4	4.9	4.4	0	0	2	3
134327	2	9	4	2	2	2	2	1	1	1	1	0	0	0	0	0	142.6	30.2	5	5	0	0	2	3
134227	2	.	3	2	3	2	2	2	1	1	1	1	1	1	1	3	137.2	44	4.5	4.6	.	1	2	3
134223	2	9	3	2	3	2	1	2	1	0	0	0	0	0	0	.	133.7	32.9	4.5	4.4	0	0	2	3
135225	2	10	4	2	4	3	2	2	1	1	1	1	1	1	0	0	146	30	5	5	0	0	2	3
135212	2	10	4	2	2	2	2	1	1	1	0	0	1	1	0	0	140.8	38.7	4.4	4.4	0	0	2	3
135132	2	12	4	2	3	3	2	2	1	0	1	1	1	1	0	1	144.3	42.7	4.8	4.8	0	0	2	3
135116	2	10	4	2	4	3	2	1	1	0	0	0	0	0	1	0	137.5	30.5	4.9	4.9	0	0	2	3
136102	2	12	3	2	5	4	2	2	0	0	0	0	1	0	1	0	143.7	37.6	4.9	5	0	1	2	3
134319	2	10	3	2	3	3	1	1	1	0	0	0	0	0	0	2	139.7	36.9	5	5	0	1	2	3
136116	2	11	4	2	3	3	2	2	1	1	1	1	1	1	0	0	151.9	37.3	5	5	0	0	2	3
136119	2	11	3	2	4	2	2	1	1	1	1	1	0	0	0	0	154.7	42.9	4.5	4.4	0	1	2	3
135115	2	12	4	2	4	3	2	1	1	1	0	1	1	1	0	0	136.6	30	4.8	4.4	0	1	2	3
134214	2	10	4	2	3	3	2	1	1	1	0	0	0	1	0	0	134.6	26.9	5	5	0	0	2	3
135219	2	10	4	2	2	2	4	1	1	0	0	0	0	0	0	0	144.3	32.7	4.9	4.8	0	1	2	3
136112	2	12	4	2	2	1	2	2	1	1	1	0	1	1	0	0	161.9	51.7	4.7	4.7	0	0	2	3
136128	2	11	4	2	3	3	2	2	1	0	1	1	1	1	1	3	150.3	46	5	5	0	1	2	3
135223	2	11	4	2	2	2	2	1	1	1	0	1	1	1	0	0	140.3	29.6	4.5	4.5	0	1	2	3
135126	2	11	4	2	3	3	2	2	1	1	0	0	0	0	0	0	146	41	4.4	4.2	0	0	2	3
134311	2	9	4	2	3	3	2	1	1	1	1	1	1	1	0	0	137.2	34.9	5	5	0	1	2	3
134102	2	9	4	2	3	4	2	1	1	1	1	0	0	1	1	0	135.9	31	4.9	5	0	0	2	3
136118	2	.	4	2	3	3	2	1	1	1	1	1	0	1	0	0	145.3	34.9	4.4	4.3	.	0	2	3
136110	2	12	3	2	3	4	2	1	1	1	1	1	1	1	0	3	149.3	45	5	5	0	0	2	3
134123	2	9	3	2	3	2	2	2	1	1	0	1	0	1	0	2	130.5	27.7	5	5	0	0	2	3
134130	2	11	4	2	2	2	2	1	1	1	0	0	0	0	0	0	150.5	38.4	5	5	0	1	2	3
136121	2	11	4	2	4	4	2	2	1	1	0	1	1	0	0	0	147.6	34.3	5	5	0	0	2	3
134111	2	11	3	2	5	3	2	1	1	0	0	0	1	0	0	0	136.1	27.4	4.5	4.3	0	0	2	3
135229	2	15	4	2	3	2	3	2	1	1	1	1	1	0	1	0	143.2	48.9	4.4	4.3	1	0	2	3
134126	2	9	3	2	3	3	.	1	1	0	0	0	1	0	0	0	141.8	41.2	5	5	1	0	2	3
135231	2	10	3	2	3	3	2	2	1	1	0	0	1	1	1	0	133.2	24.1	4.6	4.4	0	0	2	3
135124	2	12	3	2	6	3	1	2	0	1	0	0	1	0	1	0	143.7	40.6	4.3	4.2	0	0	2	3
134217	2	11	3	2	4	4	1	1	1	1	1	1	1	1	0	0	142.5	34.8	4.7	4.7	0	1	2	3
136123	2	12	4	2	2	3	2	1	1	1	1	1	0	1	0	0	157.6	45.1	5.1	5.1	0	0	2	3
135108	2	11	4	2	3	3	3	2	0	1	1	1	1	1	.	0	138.8	31.2	4.2	4.3	0	0	2	3
134309	2	9	4	2	3	2	3	1	1	0	0	0	0	0	0	0	149.5	32.9	5	5	0	1	2	3
135217	2	10	4	2	3	3	2	1	1	1	1	0	1	1	.	0	143.4	36.5	5	5	0	0	2	3
136117	2	12	4	2	3	3	2	1	1	1	1	0	1	1	0	0	151.1	40.6	4	4.3	0	0	2	3
135110	2	11	4	2	3	3	2	1	1	1	0	0	0	0	0	0	140.5	30.8	4.7	4.5	0	1	2	3
134224	2	9	3	2	5	4	2	2	0	1	1	1	1	0	1	2	131.2	28.3	4.5	4.3	0	0	2	3
136137	2	11	4	2	4	2	1	1	1	1	0	1	1	1	1	0	145.8	32.9	4.3	4.2	0	0	2	3
134303	2	9	4	2	3	3	2	2	1	1	1	0	0	0	1	2	134.5	26.8	5	5.1	0	0	2	3
134228	2	10	4	2	3	2	3	1	0	0	1	0	0	0	0	0	138.2	34.5	4	4	0	0	2	3
135221	2	15	3	2	1	2	2	2	1	0	1	1	1	0	1	2	151.2	41.3	4.6	4.7	0	0	2	3
134104	2	10	4	2	3	2	2	1	1	1	1	1	0	0	0	0	140.8	28.2	4.8	5	0	1	2	3
134109	2	9	4	2	2	3	2	1	1	1	0	0	0	0	0	0	141.3	32.3	5	5	0	0	2	3
136113	2	11	4	2	3	3	2	1	1	1	0	1	1	0	0	0	142.7	37.1	4.6	4.7	0	0	2	3
136104	2	10	3	2	4	3	2	2	1	0	0	0	1	0	0	0	156.3	47.3	4.2	4.2	0	0	2	3
134230	2	9	3	2	5	5	1	2	0	0	1	1	1	0	1	0	152.2	34.1	5	5	0	0	2	3
135121	2	10	4	2	3	3	2	.	1	1	0	0	1	0	0	0	130.8	25.9	5	5.1	0	0	2	3
125233	2	11	3	2	3	2	2	2	1	1	0	1	0	1	0	0	148.6	37.7	5	5	0	0	2	3
136199	2	11	4	2	4	3	3	2	1	0	0	0	1	1	.	.	147.5	31.2	5	5	0	0	2	3
134229	2	9	4	2	3	3	2	1	1	1	0	0	0	0	0	0	139.7	37.8	5	5	1	0	2	3
134330	2	10	4	2	3	3	2	1	1	1	1	1	1	1	0	3	149.6	39.2	5.1	5.1	0	0	2	3
136105	2	12	4	2	3	3	2	1	1	1	0	0	1	0	0	1	141.8	30.7	5	5	0	0	2	3
116223	2	11	4	2	3	3	1	2	1	1	1	1	1	1	0	0	154.5	41.5	4.3	4.3	0	0	2	3
114101	2	9	3	2	6	6	1	2	1	1	1	1	1	1	0	0	137.4	30.1	5	5	0	0	2	3
116222	2	11	4	2	3	3	1	2	1	1	1	1	1	1	1	0	149	39.5	4.6	4.5	0	0	2	3
114224	2	9	4	2	4	4	4	1	1	1	1	1	1	1	0	0	129.8	25.2	5	5	0	1	2	3
115130	2	11	3	2	4	4	1	1	1	1	1	1	1	1	1	0	171.4	71	5	5	1	1	2	3
116316	2	13	4	2	2	2	2	1	1	1	1	1	0	0	1	1	150.8	44.7	5	5	0	0	2	3
114124	2	11	4	2	5	5	1	2	1	1	1	1	1	1	0	0	154.2	43.5	4.7	4.8	0	0	2	3
114320	2	10	4	2	3	4	2	1	1	1	1	0	0	0	1	2	132.7	27.2	4.5	4.8	0	1	2	3
116124	2	12	3	2	3	3	1	2	1	1	1	1	1	0	1	0	155.5	44.9	5	5	0	0	2	3
114322	2	9	4	2	4	3	2	2	1	1	0	0	1	0	1	1	136.8	31.7	4	4.3	0	1	2	3
116121	2	14	4	2	2	2	1	2	1	1	1	1	1	0	0	1	143.1	38	4.3	5.1	0	0	2	3
116231	2	11	3	2	5	6	1	2	1	1	1	1	1	1	0	0	148.7	34.5	4.2	4.2	0	0	2	3
115128	2	11	3	2	5	5	1	2	1	1	1	1	1	0	1	0	146.8	38.1	5.1	5.1	0	0	2	3
115122	2	12	4	2	4	3	2	1	1	0	1	1	0	0	0	0	149.5	42.8	5.1	5.1	0	0	2	3
114329	2	9	4	2	2	2	2	2	1	1	1	1	1	1	1	0	128.4	22	4.8	4.9	0	0	2	3
114323	2	9	4	2	3	3	2	2	1	0	1	1	0	1	1	0	139.8	36.8	5.1	5.1	0	0	2	3
114315	2	10	3	2	3	5	2	2	1	1	1	0	1	1	0	0	139.4	39.7	5	5	1	0	2	3
116123	2	11	3	2	6	5	2	2	1	1	0	0	1	0	0	0	139.7	28.6	4.5	4.4	0	0	2	3
114111	2	9	4	2	3	3	2	1	1	1	1	0	1	0	0	0	123.6	25	4.9	4.9	0	0	2	3
115328	2	11	4	2	3	3	2	1	1	1	1	1	1	1	0	0	153.7	49.9	4.9	4.9	1	1	2	3
115321	2	10	3	2	4	3	2	2	1	1	1	1	1	1	0	0	143.4	32.3	4.4	4.3	0	1	2	3
116230	2	11	4	2	4	4	1	2	1	1	1	1	1	1	0	0	154.5	42.9	5	4.9	0	0	2	3
116317	2	12	3	2	2	4	1	2	1	1	1	1	1	0	.	.	140	40.7	4.2	4.2	0	1	2	3
114227	2	9	4	2	6	4	2	1	1	0	1	0	1	0	0	0	144.9	35.1	5	4.7	0	1	2	3
114114	2	10	4	2	4	2	2	2	1	1	1	1	1	1	1	0	143.4	43.7	4.7	4.5	1	0	2	3
114225	2	9	4	2	4	4	1	1	1	1	1	0	1	1	1	0	138.4	29.6	5	4.6	0	1	2	3
114316	2	10	4	2	6	5	1	2	1	0	0	0	1	0	0	0	137.2	30.2	5	5	0	1	2	3
115320	2	12	4	2	2	2	2	1	1	1	1	1	0	0	0	0	146.4	40.2	4.7	4.8	0	1	2	3
114102	2	9	4	2	5	4	1	2	1	1	1	1	1	1	0	0	128	25.5	4.6	4.5	0	0	2	3
115227	2	11	3	2	3	3	1	2	1	1	1	1	1	1	1	0	147	40.9	4.1	4.3	0	0	2	3
116224	2	11	4	2	3	3	1	2	1	1	1	1	1	1	2	0	141.4	31.3	4.9	4.8	0	1	2	3
114107	2	8	4	2	3	3	2	1	1	0	0	0	1	0	0	1	126.3	22.8	4.3	4.3	0	0	2	3
114327	2	11	3	2	4	4	2	2	1	1	1	1	1	0	0	0	163.8	78.9	5	4.7	1	1	2	3
116326	2	12	3	2	4	4	1	2	1	1	1	1	1	1	1	0	151.4	48.1	4.9	4.8	0	1	2	3
114128	2	9	4	2	3	3	4	2	1	1	1	0	0	0	0	0	158.7	44.1	4.9	4.9	0	0	2	3
115224	2	10	4	2	3	3	2	2	1	1	1	1	1	1	0	0	149.4	44.4	5	5	0	1	2	3
115129	2	10	3	2	6	6	1	2	1	1	1	0	1	1	1	0	139	34.4	4.6	4.7	0	0	2	3
115226	2	11	4	2	3	3	1	2	1	1	1	1	1	1	0	0	157.8	50.1	4.7	4.5	0	0	2	3
115125	2	10	4	2	2	2	2	1	1	1	1	0	1	0	1	0	139.9	40	4.6	4.6	1	0	2	3
114119	2	10	4	2	3	3	2	2	1	1	1	1	1	1	0	0	129	26.1	4.7	4.8	0	1	2	3
115319	2	10	4	2	2	3	2	1	1	1	1	1	1	1	1	0	134.8	30	4.4	4.5	0	1	2	3
115126	2	11	4	2	3	3	2	1	1	1	1	0	1	0	0	0	139.7	33.8	5	5	0	1	2	3
114330	2	9	4	2	6	3	1	1	1	1	1	1	1	1	1	0	143.4	38.6	5.1	5.1	0	1	2	3
115229	2	11	4	2	6	5	1	2	1	1	1	1	1	1	1	0	151	38.7	5	5	0	1	2	3
116214	2	11	4	2	3	2	1	1	1	1	1	1	1	1	0	0	143.2	37	5	5	0	1	2	3
114317	2	9	4	2	3	3	2	1	1	0	1	0	1	0	1	0	127.5	26.5	4.9	4.9	0	0	2	3
114234	2	9	3	2	4	4	1	2	1	1	1	1	1	0	1	0	133.7	30.2	5	5	0	0	2	3
115223	2	12	4	2	2	2	2	2	1	1	1	1	1	1	0	0	146.4	33.5	4.5	4.7	0	0	2	3
116321	2	11	4	2	4	3	2	2	1	1	0	0	1	1	0	0	152.9	37.2	5	5	0	0	2	3
115317	2	11	4	2	3	3	2	2	1	1	1	1	1	1	1	1	129.7	28.3	4.3	4	0	1	2	3
115123	2	11	3	2	4	4	2	2	1	1	1	1	1	0	1	.	146.7	43.8	4.1	4	0	0	2	3
115322	2	11	3	2	5	5	2	2	1	1	1	0	1	0	1	0	130.8	35.9	4.8	4.8	0	1	2	3
116136	2	12	3	2	2	2	1	2	1	1	1	1	1	1	0	1	150.4	35.9	5	5	0	1	2	3
114105	2	11	4	2	3	1	2	1	1	1	1	1	1	1	0	0	142.6	31.4	5	5	0	0	2	3
114208	2	10	3	2	2	3	2	2	1	1	1	1	1	1	1	0	134.4	30.2	5	5	0	1	2	3
116221	2	11	4	2	3	3	1	2	1	1	1	1	1	1	1	2	149.9	47.4	4.8	4.9	0	0	2	3
114319	2	10	3	2	3	4	2	2	1	1	1	1	1	1	1	0	144.9	43.2	5.1	5.1	1	0	2	3
114220	2	10	4	2	3	2	1	1	1	1	1	1	0	0	1	0	147	36.1	5	5	0	0	2	3
116331	2	12	3	2	3	.	1	1	1	0	1	0	1	0	1	1	153.4	51.3	4.7	5	0	1	2	3
116327	2	12	4	2	3	3	2	2	1	0	1	0	1	1	0	1	146.1	34.8	4.4	4.6	0	0	2	3
115131	2	10	4	2	5	5	1	2	1	1	1	0	1	1	0	0	142.4	34.3	4.3	4.2	0	0	2	3
115225	2	9	4	2	3	3	2	1	1	1	1	1	1	1	0	0	141.7	34.1	4.9	4.8	0	0	2	3
115316	2	10	3	2	3	3	2	1	1	1	1	1	1	0	0	0	154.3	66.8	4.1	4.1	1	0	2	3
116318	2	12	3	2	.	4	2	1	1	1	1	0	0	0	1	0	153.2	44.5	5	5	0	1	2	3
114325	2	9	4	2	3	4	2	1	1	1	1	0	1	1	1	0	134.8	40	5	5	1	0	2	3
115124	2	10	4	2	4	2	4	1	1	0	1	0	0	0	1	0	141	31.6	4.9	4.9	0	0	2	3
116227	2	12	4	2	3	3	1	2	1	1	1	1	1	1	.	0	162.9	43.7	4.3	4.3	0	1	2	3
114207	2	9	4	2	3	3	1	2	1	1	1	1	1	1	.	0	144.1	31.2	4.8	4.8	0	0	2	3
236320	1	11	4	2	2	2	2	1	1	1	1	0	1	0	0	0	151	41	5	5	0	0	3	4
236339	1	11	4	2	3	3	2	1	1	1	1	0	1	0	0	0	146	44.8	5	4.9	1	0	3	4
234315	1	9	4	2	2	4	4	1	1	0	0	0	0	0	0	0	142	41	5.1	5	1	0	3	4
235125	1	10	3	2	4	4	2	1	1	1	0	0	1	0	0	0	145	38.2	5.1	5.1	0	0	3	4
236340	1	11	4	2	2	2	3	.	1	1	1	0	0	0	1	2	136	30.5	5.1	5.1	0	0	3	4
235110	1	12	4	2	3	3	2	1	0	1	1	0	1	1	0	0	145	36.9	5.1	5.1	0	0	3	4
236313	1	12	4	2	2	3	2	2	1	1	1	1	1	1	.	.	147	40.3	4.7	4.5	0	1	3	4
234253	1	9	4	2	3	2	2	2	1	0	1	0	1	0	0	0	133	30	5.1	5	0	1	3	4
234216	1	9	4	2	3	3	2	1	1	1	0	1	1	1	0	1	139	42	5.1	5.1	1	1	3	4
236338	1	11	4	2	3	3	4	1	1	0	1	0	1	1	.	.	151	34.2	4.7	4.6	0	1	3	4
235403	1	12	4	2	3	3	2	2	1	1	0	0	1	1	0	0	149	52.2	5.1	5.1	1	1	3	4
235432	1	11	3	2	2	2	1	1	0	1	1	1	0	0	1	1	150	39.9	5	5.1	0	1	3	4
236341	1	11	4	2	2	2	2	2	1	1	1	0	0	0	1	0	149	47.2	4.9	4.7	1	1	3	4
235130	1	11	4	2	3	3	2	1	1	0	0	0	0	0	0	0	157	48.5	4.5	4.5	0	0	3	4
235412	1	12	4	2	3	3	2	2	1	1	1	1	1	0	1	0	142.5	33.7	5	5	0	1	3	4
235419	1	11	4	2	3	3	1	2	1	1	0	1	0	1	0	0	147	34.4	4.9	4.7	0	0	3	4
235111	1	11	4	2	3	3	2	2	1	1	1	0	0	0	0	0	148	40.1	5.1	5.1	0	1	3	4
235109	1	11	4	2	3	3	2	1	1	0	0	1	0	0	0	0	151	41.3	5.1	5.1	0	0	3	4
234241	1	9	4	2	3	2	2	2	1	1	1	0	1	0	2	1	155	42.8	5.1	5.1	0	1	3	4
236302	1	12	4	2	3	4	2	1	1	1	0	1	0	0	1	3	155	44.9	5	5	0	1	3	4
235139	1	10	4	2	3	3	2	1	1	1	1	1	1	1	0	0	145	35.5	5.1	5.1	0	0	3	4
234237	1	10	4	2	3	2	1	1	1	1	0	0	1	1	1	2	138	28.1	5	5.1	0	1	3	4
235422	1	11	4	2	6	4	1	2	1	1	1	1	1	0	1	1	145	32.4	5.1	5.1	0	0	3	4
236359	1	11	3	2	4	3	1	2	1	1	1	0	1	1	0	0	138	32.3	5.1	5.1	0	0	3	4
234209	1	10	4	2	3	3	2	1	1	1	0	0	1	1	1	1	139	35.5	5.1	5.1	0	0	3	4
234340	1	9	4	2	3	3	2	1	1	1	1	1	1	1	0	0	137	30	5.1	5.1	0	0	3	4
234202	1	9	4	2	4	3	2	1	1	1	1	0	0	0	1	1	138	24.5	4.7	4.6	0	0	3	4
236209	1	12	4	2	3	2	1	1	1	0	0	0	0	0	.	.	145	37.5	5.1	5.1	0	0	3	4
234206	1	9	4	2	2	2	2	2	1	1	1	1	1	1	0	1	140	33.5	5	5	0	0	3	4
234221	1	10	4	2	3	3	2	1	1	1	0	1	1	0	0	0	146	37.5	4.8	4.7	0	0	3	4
235416	1	11	4	2	3	2	3	1	1	1	1	1	1	1	1	.	156	76.2	5.1	5.1	1	0	3	4
236360	1	12	4	2	3	2	2	2	1	0	0	0	0	0	0	0	139	35.1	5	5	0	0	3	4
234329	1	11	3	2	3	3	2	1	1	1	1	1	1	1	0	0	148	61	5.1	5.1	1	0	3	4
235128	1	12	4	2	2	2	2	1	0	0	0	0	0	0	1	0	149	33.8	4.9	4.9	0	0	3	4
235108	1	11	4	2	3	2	2	1	1	0	0	0	0	0	1	0	153	37.8	5.1	5.1	0	0	3	4
235450	1	11	4	2	2	2	2	1	1	1	0	1	1	0	0	0	155	45.4	5.1	5.1	0	0	3	4
235113	1	10	4	2	4	3	2	2	1	0	0	0	0	0	0	0	138	51	5.1	5	1	0	3	4
234344	1	10	4	2	2	2	1	1	1	1	1	1	1	1	0	0	147	50	5.1	5	1	0	3	4
234233	1	10	4	2	3	2	2	1	1	1	1	0	0	0	0	1	137	38.7	5.1	5.1	1	1	3	4
234229	1	9	4	2	2	3	2	2	1	0	0	0	0	0	0	0	142	30.6	5.1	5	0	0	3	4
235423	1	11	4	2	3	3	2	1	0	0	0	1	1	1	0	0	145	36.6	5.1	5.1	0	0	3	4
236347	1	12	4	2	4	3	2	2	1	1	0	0	1	1	0	0	163	64.5	5	4.8	1	0	3	4
234223	1	9	4	2	3	3	2	1	1	1	1	1	1	1	0	0	138	31.2	4.7	4.5	0	0	3	4
235402	1	10	4	2	3	3	2	1	1	1	0	1	1	1	1	0	143	41.3	5.1	5.1	1	1	3	4
234321	1	10	4	2	2	4	2	1	1	1	0	0	0	0	0	0	142	37.1	4.9	4.7	0	1	3	4
236329	1	11	4	2	3	2	2	1	1	0	0	0	0	0	1	1	142	43.8	4.9	5	1	0	3	4
235129	1	11	4	2	3	3	2	1	1	1	1	.	.	.	0	0	149	35.3	4.9	4.9	0	0	3	4
235417	1	12	4	2	2	1	4	1	1	0	0	0	0	0	1	0	153	45.9	5.1	5.1	0	0	3	4
235446	1	12	4	2	3	1	2	1	1	0	0	0	0	0	1	0	146	35.6	4.9	4.8	0	0	3	4
234222	1	9	3	2	3	3	2	1	1	1	1	1	1	0	0	0	142	35	5.1	5	0	1	3	4
234224	1	8	4	2	4	3	2	2	1	1	1	1	1	1	0	0	148	41.5	4.6	4.7	1	1	3	4
236328	1	11	4	2	2	2	2	1	1	1	1	1	1	1	0	0	141	41.8	4.9	5	1	0	3	4
234251	1	9	3	2	3	3	2	1	1	0	0	0	0	0	0	0	140	43.5	5.1	5	1	1	3	4
234318	1	10	4	2	4	4	2	1	1	1	0	0	0	0	0	0	130	22.9	5.1	5.1	0	1	3	4
235123	1	10	4	2	3	3	2	1	1	1	1	0	1	0	0	0	143	31.6	4.9	4.8	0	1	3	4
234255	1	9	4	2	3	4	2	2	1	1	1	0	1	0	0	0	141	41.5	5.1	5	1	0	3	4
234232	1	11	4	2	3	3	2	1	1	0	0	0	0	1	0	0	149	31.6	5	5	0	1	3	4
234205	1	10	4	2	3	3	4	1	1	1	1	0	1	1	0	1	146	38.5	5	5	0	1	3	4
235430	1	11	4	2	2	2	2	2	1	1	0	0	0	0	0	0	148	43.9	5.1	5.1	0	0	3	4
234308	1	10	3	2	3	3	2	1	1	1	0	0	1	0	1	1	139	31	4.9	4.9	0	0	3	4
234314	1	10	4	2	3	4	2	1	1	0	0	0	0	0	0	0	133	26.2	5.1	5.1	0	0	3	4
235428	1	10	3	2	4	3	2	1	1	1	0	0	1	1	.	.	146	39.7	4.7	4.7	0	1	3	4
236348	1	12	4	2	4	4	1	1	1	1	0	0	1	1	0	0	147	43.5	5	5	0	0	3	4
236316	1	12	4	2	2	2	2	1	1	1	0	0	1	0	0	0	153	66.8	5.1	5	1	0	3	4
235102	1	10	4	2	2	3	2	1	1	0	0	0	0	0	0	0	137	29.3	5.1	5.1	0	0	3	4
234336	1	11	4	2	3	3	1	2	1	1	1	1	1	1	0	0	154	55.1	4.5	4.7	1	0	3	4
234208	1	10	4	2	4	4	3	1	1	0	0	0	0	0	0	1	148	44.4	5.1	5.1	1	1	3	4
234240	1	10	4	2	3	3	2	1	1	0	0	0	0	0	0	2	144	34.5	5.1	5.1	0	0	3	4
234231	1	10	4	2	3	3	3	1	1	1	1	0	1	1	0	0	152	39.6	4.9	5.1	0	1	3	4
236322	1	11	4	2	3	3	2	1	1	1	1	0	0	1	0	0	143	35.6	5	5	0	0	3	4
235409	1	12	4	2	3	2	2	1	1	1	0	0	1	0	1	0	155	45.4	5	5.1	0	0	3	4
234334	1	8	4	2	2	2	2	1	1	1	0	0	1	1	1	0	137	32.6	5.1	5.1	0	1	3	4
234309	1	10	3	2	3	4	2	1	1	0	0	0	0	0	1	1	148	28.1	5	4.9	0	1	3	4
234302	1	10	4	2	3	3	2	2	1	1	0	0	1	0	1	1	139	29.8	4.6	4.3	0	1	3	4
235408	1	11	3	2	2	2	2	1	1	1	1	0	1	1	0	0	154	66.4	5.1	5.1	1	0	3	4
235405	1	12	4	2	4	3	2	.	1	1	1	1	1	1	0	2	165	69.5	5.1	5.1	1	0	3	4
234252	1	10	4	2	3	3	2	1	1	1	0	0	0	0	0	0	143	42.5	4.8	4.3	1	0	3	4
234213	1	11	4	2	2	2	2	1	1	1	1	.	.	.	0	0	142	68.7	5	5.1	1	0	3	4
235435	1	11	4	2	3	3	2	2	1	1	0	0	0	0	0	0	144	31.4	5.1	5.1	0	0	3	4
234254	1	11	4	2	3	2	2	1	1	1	1	0	1	1	1	0	134	49.5	4.3	5.1	1	1	3	4
234307	1	10	4	2	3	2	2	1	1	0	0	0	0	0	0	.	141	34	4.9	4.9	0	1	3	4
234313	1	12	4	2	2	2	2	.	1	0	0	0	0	0	0	2	145	43.6	5.1	5.1	0	1	3	4
236301	1	12	4	2	2	3	2	1	1	1	1	1	1	1	1	.	161	89.9	5	5	1	0	3	4
234327	1	9	4	2	2	.	3	1	1	0	0	0	0	0	2	1	140	47.5	5.1	5.1	1	0	3	4
236349	1	12	4	2	2	3	3	1	1	0	1	0	0	1	0	0	153	63.8	4.6	4.5	1	0	3	4
236315	1	12	4	2	4	3	2	1	1	0	0	0	0	0	1	0	142	30.9	5	5	0	0	3	4
236325	1	12	4	2	4	2	2	1	1	1	0	0	1	0	1	1	143	40.1	5	5	0	0	3	4
234257	1	11	4	2	2	2	2	1	1	0	1	0	1	0	1	1	141	35.6	5.1	5	0	1	3	4
235445	1	12	3	2	3	3	2	1	1	1	1	1	1	1	0	0	146	35.2	4.9	4.9	0	1	3	4
234331	1	8	4	2	3	2	2	1	1	1	0	0	1	1	0	0	136	34.3	5.1	5.1	1	1	3	4
234325	1	10	4	2	4	3	1	1	1	0	0	0	0	0	0	.	143	31	4.9	4.9	0	1	3	4
235118	1	11	4	2	3	3	2	1	1	1	1	0	1	0	0	0	160	47	5.1	5.1	0	1	3	4
234310	1	9	4	2	2	4	3	2	1	1	1	1	1	0	0	3	145	37.4	5	5	0	0	3	4
235131	1	10	4	2	3	3	2	1	1	1	0	0	0	0	0	0	147	35.5	5	5	0	0	3	4
236314	1	12	4	2	3	2	2	1	1	1	0	1	1	1	0	0	147	37.6	5	5	0	0	3	4
235421	1	12	3	2	3	3	2	1	1	1	0	0	0	0	0	0	155	66.4	5.1	5.1	1	0	3	4
234248	1	11	4	2	2	2	2	1	1	1	1	0	0	0	0	0	138	34.2	5.1	5.1	0	1	3	4
235418	1	11	4	2	4	2	2	1	1	1	1	0	1	0	0	0	141	33.5	4.8	4.8	0	0	3	4
235442	1	11	4	2	3	3	2	2	1	1	0	0	0	1	0	0	164	42.6	5.1	5.1	0	0	3	4
234215	1	.	4	2	3	2	2	1	1	0	0	0	1	0	0	1	132.5	23.9	5	5	.	1	3	4
234211	1	9	4	2	5	3	2	1	0	1	0	0	0	0	0	0	148	39.8	4.7	4.7	0	0	3	4
234332	1	11	3	2	3	2	2	1	1	0	0	1	0	0	.	.	148	61.5	5	4.9	1	0	3	4
234337	1	10	4	2	2	2	2	1	1	0	1	0	0	0	1	0	135	30.3	5.1	5.1	0	1	3	4
235431	1	13	4	2	2	2	2	.	1	0	0	0	0	0	0	.	155	44.6	5	5	0	1	3	4
234236	1	12	4	2	3	4	2	1	1	1	1	0	0	1	1	.	144	33.7	5.1	5.1	0	1	3	4
234258	1	11	3	2	3	3	1	2	1	1	1	0	1	0	0	0	143	28.5	5.1	5.1	0	0	3	4
235433	1	12	4	2	2	2	2	2	1	1	1	1	0	0	0	0	170	63.9	5.1	5.1	1	0	3	4
215214	1	12	3	2	2	2	1	2	1	1	1	1	1	0	1	1	163.5	83.3	5	5	1	0	3	4
215236	1	12	4	2	3	3	2	1	1	1	1	0	1	1	0	1	168.5	61.4	5	5	1	1	3	4
214128	1	10	3	2	2	3	2	1	1	0	1	0	0	0	1	1	142	31.9	5	5	0	0	3	4
216231	1	11	4	2	3	2	2	2	1	1	1	1	1	1	0	0	156.6	45.8	5	5	0	0	3	4
215109	1	11	3	2	2	3	2	2	1	1	1	1	1	1	0	0	147.5	54.1	5	5	1	0	3	4
215312	1	12	4	2	3	2	2	1	1	1	1	1	1	0	.	.	147	39.4	5.2	5.2	0	0	3	4
215205	1	11	4	2	4	1	4	1	1	1	0	0	0	1	1	0	138	31.9	5	5	0	1	3	4
214105	1	12	3	2	4	4	1	2	1	1	1	1	1	1	1	0	143.2	31.9	5	5	0	1	3	4
215132	1	12	4	2	3	2	2	1	1	1	0	1	0	0	0	2	151.2	47.7	5	5	0	0	3	4
215108	1	11	4	2	3	2	2	2	1	1	0	0	1	0	0	0	131.5	26.5	4.7	4.6	0	0	3	4
214140	1	10	4	2	4	3	2	1	1	1	1	1	1	1	0	2	132	28.9	5.1	5	0	1	3	4
216223	1	13	4	2	2	2	3	1	1	0	0	0	1	0	2	1	153.2	43.6	5	4.7	0	0	3	4
215315	1	11	4	2	3	2	2	1	1	1	0	0	1	1	0	0	150.5	35.5	5.2	4.9	0	1	3	4
215305	1	15	4	2	3	3	1	2	1	0	0	0	1	0	0	0	145.6	33.1	5.2	5.1	0	0	3	4
214130	1	9	4	2	3	4	4	1	1	0	0	0	1	0	2	1	135.5	34.9	5	4.9	1	1	3	4
214120	1	9	4	2	3	5	2	1	1	0	0	0	1	0	1	0	138.5	27.3	4.3	4.5	0	1	3	4
216209	1	13	4	2	2	2	3	2	1	1	0	0	1	0	0	0	144.5	31.8	5	5	0	1	3	4
216216	1	11	4	2	3	3	1	1	1	0	0	0	0	0	0	0	150	40.3	5	4.7	0	0	3	4
215226	1	11	3	2	2	2	2	1	1	1	1	1	1	0	0	0	144	31.9	5.1	5	0	0	3	4
215332	1	10	4	2	4	3	2	1	1	0	1	0	0	1	0	0	139.1	44.2	5	5	1	1	3	4
214131	1	11	4	2	3	3	2	1	1	1	0	1	0	1	0	0	138.1	36.3	4.9	4.8	0	0	3	4
215309	1	12	4	2	3	3	2	2	1	0	0	0	0	1	0	0	145	31.2	5.2	5.2	0	0	3	4
216215	1	11	4	2	3	2	2	.	1	1	0	0	0	0	1	2	142	39.5	5	5	0	0	3	4
215141	1	14	4	2	2	3	2	2	1	1	0	0	0	0	0	0	174	71.9	5	4.8	1	1	3	4
215212	1	12	4	2	3	3	3	2	1	0	0	0	0	0	0	5	168.2	72.6	5	5	1	0	3	4
214102	1	9	4	2	3	3	2	1	1	0	0	0	0	1	0	0	132.8	28.1	5	5	0	1	3	4
215138	1	12	4	2	3	2	2	1	1	0	0	0	0	0	2	0	159.2	38.6	4.9	4.9	0	0	3	4
215134	1	11	3	2	3	3	2	1	1	0	0	0	1	0	0	0	161.5	72.6	4.9	5	1	0	3	4
215324	1	11	4	2	3	3	2	2	1	0	0	0	1	0	0	0	151.5	40.7	5.2	5.2	0	0	3	4
215231	1	10	4	2	3	3	2	1	1	1	1	1	1	0	0	2	137	27.4	5.1	5	0	0	3	4
215201	1	11	4	2	3	3	2	1	1	1	0	0	1	0	0	3	157.5	43.6	5	5	0	0	3	4
215319	1	10	4	2	3	2	2	1	1	1	0	0	0	0	1	1	144	35.8	5.2	5.2	0	1	3	4
215317	1	11	4	2	3	2	2	1	1	1	0	0	0	1	0	0	136.2	28.7	5	5	0	1	3	4
216210	1	14	4	2	3	2	2	2	1	1	0	0	0	0	0	0	172	54.3	4.7	4.6	0	0	3	4
215337	1	.	4	2	3	1	1	1	1	1	1	0	0	1	0	0	142.1	43.1	5	5.2	.	1	3	4
215130	1	10	4	2	2	2	2	1	1	1	1	0	0	0	1	2	141.5	36.1	5	5	0	1	3	4
215223	1	11	4	2	3	3	2	1	1	1	1	1	1	1	0	0	151.6	37.1	4.8	4.7	0	0	3	4
215129	1	12	3	2	3	4	2	1	1	1	1	1	1	1	1	0	156	44.4	5	5.1	0	0	3	4
215301	1	10	3	2	1	4	4	1	0	1	0	0	0	0	1	3	142.2	27.5	4.7	4.5	0	0	3	4
215343	1	12	3	2	3	3	4	2	1	1	1	1	1	0	0	0	146	43.2	5.2	5.2	0	1	3	4
215105	1	12	4	2	2	1	4	2	1	1	1	1	1	1	0	5	143	31	5	5	0	1	3	4
215320	1	11	4	2	2	2	2	1	1	0	0	0	0	0	2	1	150	42	5.2	5	0	0	3	4
214101	1	11	3	2	3	3	2	1	1	1	1	1	1	1	0	0	139	27.5	4.9	5.1	0	0	3	4
215326	1	11	4	2	3	3	3	1	1	0	0	0	0	0	0	0	143.7	34.5	5.2	5.2	0	0	3	4
215241	1	12	4	2	2	2	2	2	1	1	0	0	0	1	0	0	142	29.5	5	5	0	1	3	4
215213	1	13	3	2	3	3	2	1	1	1	1	1	1	1	0	0	155	46.3	5.1	5.1	0	0	3	4
215310	1	13	4	2	4	3	2	1	1	1	1	1	1	0	0	0	177.1	46.6	5.2	4.9	0	0	3	4
215228	1	12	4	2	2	1	3	1	1	0	0	0	0	1	1	1	146.2	36.9	5.1	5.1	0	1	3	4
216206	1	12	3	2	2	2	.	1	1	1	0	0	0	1	0	0	143.2	32.7	5	5	0	1	3	4
214136	1	10	4	2	3	3	1	1	1	1	0	0	1	0	1	3	139.5	31.1	5.1	5	0	0	3	4
215220	1	12	4	2	3	.	1	2	1	1	1	1	1	1	0	0	157.5	38.1	4.9	4.8	0	0	3	4
215123	1	11	4	2	3	2	2	1	1	1	0	0	1	0	0	0	136.1	26	5	5	0	1	3	4
215111	1	11	4	2	3	3	2	2	1	0	1	0	0	0	0	0	149	29.6	4.8	4.8	0	0	3	4
215316	1	11	4	2	2	3	2	1	1	1	1	0	0	1	0	0	156	72.1	5.2	5.2	1	0	3	4
216227	1	12	4	2	3	3	2	2	1	1	1	1	1	1	0	.	140.3	39.9	5	5	0	0	3	4
214119	1	9	4	2	6	5	1	2	1	0	1	1	1	0	0	0	139.5	40.5	4.5	4.5	1	0	3	4
216214	1	15	4	2	3	3	2	1	1	0	1	0	0	1	0	0	156	.	4.5	4.3	.	0	3	4
215135	1	12	4	2	3	3	2	1	1	1	0	0	0	1	0	0	147	35.8	5	4.9	0	0	3	4
214129	1	9	4	2	3	3	2	2	1	1	1	1	1	1	1	0	138.1	34.7	5.1	4.6	0	1	3	4
215116	1	.	4	2	2	2	3	1	1	0	0	0	0	0	1	0	139.5	28.4	5	5	.	0	3	4
215336	1	11	4	2	3	3	1	2	1	1	1	1	1	1	0	5	153	34.6	4.9	4.8	0	0	3	4
215113	1	11	4	2	2	3	2	1	1	1	1	1	1	1	2	3	138.5	31.7	5	5	0	0	3	4
216228	1	15	4	2	3	2	3	1	1	1	0	0	1	1	2	1	159	48.8	5	4.9	0	0	3	4
216213	1	12	4	2	2	2	2	1	1	0	0	0	1	0	1	0	146.2	54.1	4.7	5	1	0	3	4
214138	1	.	4	2	3	3	2	1	1	1	1	0	0	0	0	0	132.5	23.9	5	5	.	1	3	4
214103	1	11	3	2	5	3	1	2	1	1	1	1	1	1	1	0	146.5	31	5	5	0	1	3	4
214104	1	10	4	2	3	3	2	1	1	1	1	1	1	1	1	0	136.2	33.3	5	5	0	0	3	4
215245	1	11	4	2	2	2	2	2	1	1	1	1	0	0	0	.	139	31.2	5.1	5	0	1	3	4
216229	1	13	4	2	3	3	2	1	1	1	0	0	0	0	0	.	149	47.3	5	5	0	0	3	4
214144	1	11	4	2	2	2	2	1	1	0	1	1	1	0	0	0	155	37.7	5	5	0	0	3	4
215302	1	12	4	2	2	2	2	2	1	1	0	0	1	1	1	0	140.2	32.9	5	4.8	0	0	3	4
215217	1	11	4	2	3	3	2	1	1	0	0	0	0	0	1	2	146	34.7	5	5	0	0	3	4
216233	1	13	4	2	3	2	2	2	1	0	0	0	0	0	0	0	160.1	41.8	5	4.8	0	0	3	4
216205	1	12	4	2	3	3	2	1	1	0	1	0	1	0	0	0	143	32.3	4.7	4.9	0	0	3	4
215136	1	11	4	2	2	2	3	2	1	0	0	0	0	0	0	0	141	35.2	5	5	0	1	3	4
215333	1	11	4	2	3	2	2	1	1	1	0	1	0	1	0	1	141.2	30	5	4.9	0	1	3	4
215227	1	11	4	2	3	3	3	2	1	1	1	1	1	1	2	1	142.9	50.5	5	5	1	0	3	4
236318	2	11	4	2	2	2	2	1	1	0	0	0	0	0	0	0	151	43	5	5.1	0	0	3	4
234244	2	12	3	2	3	2	4	1	1	1	1	0	0	0	0	0	138	42	5	5.1	1	0	3	4
234218	2	10	3	2	3	2	4	1	1	1	1	0	0	0	0	0	137	35.9	5.1	5.1	0	0	3	4
236345	2	12	3	2	3	2	2	2	1	1	1	0	0	0	1	0	160	56.6	4.9	4.7	1	0	3	4
235429	2	11	4	2	3	3	2	1	1	1	1	1	1	1	0	0	144	35.5	5	5	0	0	3	4
236350	2	11	4	2	3	3	2	2	1	0	1	0	0	0	0	0	154	48.3	5	5	0	0	3	4
234338	2	10	4	2	4	3	2	1	1	1	1	1	1	0	1	1	136	31.6	4.8	4.9	0	1	3	4
236309	2	11	4	2	3	3	2	1	1	0	1	1	1	1	0	0	146	30.8	5	5	0	0	3	4
235132	2	12	4	2	3	1	2	1	1	1	1	0	0	0	2	0	153	41.6	4.3	5.1	0	0	3	4
236304	2	11	4	2	3	3	2	1	1	1	0	1	1	1	0	0	145	35.4	5	4.9	0	1	3	4
234342	2	12	4	2	2	2	2	2	1	0	0	0	0	0	2	2	148	45.1	4.9	4.7	0	1	3	4
235413	2	11	4	2	2	2	2	1	1	0	0	0	0	0	0	0	147	39.2	5	5.1	0	1	3	4
235119	2	10	4	2	3	3	2	1	1	1	0	0	0	0	0	0	163	53.3	5	5.1	1	0	3	4
235133	2	.	3	2	4	4	2	1	0	1	1	0	1	0	1	0	162	38.8	5	4.9	.	1	3	4
234339	2	9	3	2	3	3	2	1	1	1	1	1	1	1	1	0	137	34.3	5	5	0	0	3	4
235115	2	11	4	2	3	2	3	1	1	1	1	0	0	1	0	0	144	34.9	4.6	5	0	1	3	4
234239	2	10	3	2	2	2	2	2	1	1	1	1	1	0	1	0	139	37.3	5.1	5.1	0	0	3	4
234228	2	10	3	2	3	3	2	1	1	0	0	0	0	0	1	1	143	38.2	5.1	5.1	0	0	3	4
236351	2	12	4	2	2	3	1	2	1	1	1	0	0	1	1	0	156	42.9	4.3	5.1	0	0	3	4
235424	2	11	3	2	2	2	1	1	1	1	0	0	0	1	0	0	151	45.2	4.9	4.9	0	0	3	4
235441	2	10	4	2	2	3	3	1	0	1	1	1	1	1	0	0	156	50	5	5	1	0	3	4
234320	2	10	3	2	3	3	2	1	1	1	1	1	0	1	0	0	143	51.5	5.1	5.1	1	0	3	4
234256	2	10	3	2	4	3	2	2	1	0	1	0	0	0	0	0	137	29.6	5.1	5	0	0	3	4
235120	2	11	3	2	3	3	1	2	1	0	1	1	1	0	0	0	140	33.6	5.1	5.1	0	0	3	4
236356	2	11	4	2	3	3	2	2	1	0	1	0	1	0	2	0	150	39.7	4.9	4.8	0	0	3	4
235114	2	11	4	2	3	2	2	2	1	1	1	1	1	0	0	1	142	33.4	5.1	4.9	0	1	3	4
236306	2	11	4	2	3	2	2	1	1	0	0	1	0	0	1	1	143	39.1	4.7	4.5	0	0	3	4
235127	2	9	4	2	4	3	1	2	1	1	1	1	1	1	0	0	138	29.7	5.1	5.1	0	0	3	4
235406	2	11	4	2	3	2	2	1	1	1	0	0	1	1	4	3	152	48.9	4.9	5	1	0	3	4
234210	2	9	4	2	3	3	1	1	1	1	0	0	1	0	0	.	141	38	5.1	5.1	1	0	3	4
235401	2	9	3	2	3	3	2	1	1	1	1	1	1	0	0	0	149	34.5	4.7	4.7	0	0	3	4
235438	2	12	3	2	3	3	2	2	1	0	1	0	0	0	0	0	155	46.3	4.9	4.9	0	0	3	4
234249	2	9	4	2	3	2	2	1	1	1	0	1	1	1	1	0	142	33.3	5	5	0	1	3	4
234245	2	10	4	2	2	2	2	1	1	0	1	0	0	0	0	0	140	27.6	5	5.1	0	1	3	4
234323	2	10	4	2	2	2	1	2	1	1	1	1	1	1	0	0	148	38.6	5.1	5.1	0	1	3	4
235106	2	10	3	2	3	3	2	1	1	1	1	1	1	1	0	0	154	54	5	4.9	1	0	3	4
235414	2	12	3	2	2	2	3	1	1	0	0	0	0	0	1	0	151	42.5	4.9	5	0	0	3	4
235103	2	11	4	2	3	4	2	1	1	0	0	0	1	0	0	0	150	39.5	5.1	5.1	0	0	3	4
234357	2	9	4	2	2	3	2	1	1	1	0	0	0	0	2	3	140	42.3	5	5	1	0	3	4
234306	2	9	4	2	4	2	2	1	1	0	1	0	0	0	0	1	139	37	5.1	5.1	1	1	3	4
235104	2	10	4	2	2	3	2	2	1	1	0	0	0	0	0	1	142	35.2	4.9	4.6	0	0	3	4
234301	2	9	4	2	3	5	2	1	1	1	0	0	0	0	0	0	138	29.1	4.8	4.7	0	0	3	4
235135	2	11	4	2	3	2	2	1	1	1	1	1	1	1	1	1	147	31.9	4.9	4.9	0	0	3	4
235425	2	11	4	2	2	2	2	1	1	1	0	0	0	1	1	2	148	52.4	4.9	4.9	1	0	3	4
234212	2	9	4	2	2	4	2	1	1	0	1	0	0	0	1	0	139	28.7	5.1	5.1	0	1	3	4
234316	2	10	4	2	2	2	2	1	1	1	0	0	0	1	0	0	140	35.7	5	5	0	1	3	4
236305	2	11	4	2	5	1	1	2	1	1	0	0	0	0	1	1	142	27.2	5.1	5.1	0	1	3	4
236337	2	11	4	2	3	2	2	2	1	1	1	0	0	0	1	0	153	40.1	5	4.9	0	0	3	4
236330	2	11	4	2	4	3	2	1	1	0	1	0	0	0	0	0	143	37	5	5	0	0	3	4
235126	2	13	4	2	3	2	2	2	1	1	0	0	1	1	1	2	165	72.7	4.9	5.1	1	1	3	4
236319	2	12	4	2	3	3	2	1	1	1	1	1	1	0	0	0	153	44.8	4.6	4.5	0	0	3	4
236344	2	11	3	2	2	2	2	1	1	1	0	0	0	0	1	0	156	38.9	5	5.1	0	0	3	4
234353	2	11	4	2	3	3	2	1	1	0	1	1	1	1	0	0	149	46.1	4.8	5	0	0	3	4
235407	2	11	4	2	3	2	2	1	1	0	0	0	0	0	0	0	151	39.7	5.1	4.9	0	0	3	4
235444	2	11	4	2	2	3	3	2	1	1	1	0	0	0	1	1	147	42.7	4.5	4.5	0	0	3	4
234322	2	10	3	2	3	2	2	.	1	1	0	1	1	1	0	0	153	64.7	5	5	1	1	3	4
234227	2	10	4	2	3	2	2	2	1	1	1	1	0	0	1	0	151	38.4	4.9	5	0	1	3	4
235411	2	10	4	2	3	2	2	1	1	0	0	0	0	1	0	0	140	32.7	5	5	0	0	3	4
235101	2	11	4	2	3	4	1	2	1	1	1	1	1	1	0	2	153	41.8	5	5	0	0	3	4
236310	2	11	4	2	3	3	2	1	1	1	1	1	1	0	0	0	152	40	4.7	4.8	0	0	3	4
235121	2	11	4	2	3	3	2	1	1	1	1	1	1	1	0	0	146	31.8	5	5	0	0	3	4
236352	2	11	4	2	2	1	4	1	1	0	0	0	0	1	1	2	141	34.2	4.8	4.9	0	0	3	4
235117	2	12	4	2	3	2	2	2	1	1	1	1	1	1	0	0	166	42.8	5	4.9	0	0	3	4
234204	2	10	4	2	2	2	3	1	1	0	0	0	0	0	0	0	141.5	33.8	5.1	5	0	1	3	4
235440	2	11	4	2	3	2	2	1	1	0	0	1	0	0	0	0	144	34	5	5	0	0	3	4
234235	2	10	4	2	3	2	2	1	1	1	0	0	1	1	0	0	141	36	5.1	5.1	0	0	3	4
235434	2	11	4	2	3	2	2	2	1	1	1	0	1	1	1	0	154	36.1	5	4.8	0	0	3	4
235134	2	11	4	2	5	3	2	2	1	1	1	0	1	0	0	0	155	58.6	4.9	4.9	1	1	3	4
236308	2	11	4	2	3	3	1	2	1	1	1	1	1	1	1	2	153	40.8	5	5	0	0	3	4
234219	2	10	4	2	3	2	2	1	1	1	1	0	1	0	0	0	149	37.1	5	5.1	0	0	3	4
234359	2	10	4	2	3	2	2	2	1	0	0	0	1	1	1	0	145	42.5	4.9	4.9	1	0	3	4
236312	2	12	4	2	3	3	2	1	1	1	1	0	0	1	0	0	140	36.5	5	5	0	0	3	4
235137	2	11	4	2	2	2	2	1	1	0	0	0	0	1	3	2	160	47.1	5	5	0	0	3	4
234217	2	10	4	2	4	3	2	1	1	0	1	0	0	0	1	1	134	29.8	5.1	5	0	1	3	4
234207	2	9	3	2	3	3	1	2	1	1	1	1	1	0	0	0	142	36.3	5.1	5	0	0	3	4
235404	2	10	3	2	4	4	2	2	1	1	1	1	1	1	1	2	148	49.8	4.5	4.5	1	0	3	4
235122	2	11	4	2	3	3	2	1	1	1	1	0	0	0	1	0	142	38.8	4.5	4.6	0	0	3	4
234242	2	10	4	2	3	3	2	1	1	1	0	0	1	.	1	0	133	38.7	5	5.1	1	1	3	4
236353	2	13	4	2	3	3	1	2	1	1	0	1	1	0	0	0	160	50	4.7	4.7	0	0	3	4
234350	2	10	4	2	4	4	2	1	1	0	0	0	1	0	1	1	145	30	5	5	0	0	3	4
234220	2	10	4	2	2	3	2	2	1	1	1	1	1	0	0	0	145	37.8	5.1	5	0	0	3	4
236307	2	10	4	2	3	3	2	2	1	1	1	0	0	1	0	1	136	36.3	5	5	0	0	3	4
234304	2	9	4	2	3	2	2	1	1	1	0	0	1	0	2	1	145	53.8	5.1	5.1	1	1	3	4
215120	2	10	4	2	4	2	2	1	1	1	1	0	1	1	0	0	147.6	37.2	5	5	0	1	3	4
215219	2	11	3	2	2	2	2	1	1	1	1	0	1	0	0	0	151.5	36.8	5	5	0	0	3	4
214118	2	10	4	2	2	3	4	1	1	0	0	0	0	0	0	1	139.5	30.9	5	5.1	0	1	3	4
216218	2	13	4	2	3	2	2	1	1	1	0	0	0	1	1	0	149.5	33.5	4.9	5	0	0	3	4
215303	2	11	4	2	2	2	1	1	1	1	0	1	0	1	0	0	134	26.4	4.7	4.8	0	1	3	4
215338	2	10	4	2	3	2	2	2	1	0	0	0	0	0	0	0	145.5	38.5	5.1	5.1	0	0	3	4
216203	2	11	4	2	3	3	2	1	1	0	1	0	1	1	0	0	134	32.2	5	5	0	1	3	4
215218	2	10	4	2	3	2	2	1	1	0	0	0	0	0	1	3	142.5	33.7	5	5	0	1	3	4
215107	2	10	3	2	3	2	1	1	1	1	1	0	0	0	1	0	146.1	36.9	5	5	0	0	3	4
215208	2	11	4	2	3	3	2	1	1	0	0	0	0	0	0	0	147.1	36.7	5	5	0	0	3	4
215244	2	10	4	2	2	2	2	2	1	0	1	0	1	0	0	2	146.2	31.7	5	4.9	0	0	3	4
216207	2	12	4	2	2	2	2	1	1	1	1	0	0	0	0	0	152	41.3	5	5	0	0	3	4
215224	2	11	3	2	3	3	2	1	1	1	1	0	1	0	1	2	144.7	29.1	4.6	4.6	0	1	3	4
215140	2	12	4	2	3	3	3	1	1	1	0	0	1	0	0	1	146	38.7	5	4.8	0	0	3	4
215339	2	12	4	2	2	2	3	1	1	1	1	1	0	1	2	3	149.2	45.6	5	5	0	1	3	4
215127	2	11	4	2	3	3	2	1	1	1	1	1	1	0	0	0	147	51.6	5	5	1	0	3	4
214107	2	9	4	2	3	3	3	2	1	1	1	1	1	1	0	0	133.5	28.1	5.1	5.2	0	0	3	4
216221	2	12	4	2	3	3	2	1	1	1	1	1	1	1	1	3	158.3	47.7	5	4.8	0	0	3	4
215311	2	11	4	2	3	3	2	1	1	1	1	1	1	1	1	2	153	42.8	4.9	4.9	0	0	3	4
215215	2	12	4	2	3	1	2	2	1	0	0	0	0	0	1	0	165.1	57	5	4.9	0	0	3	4
214109	2	9	4	2	3	3	1	2	1	1	1	1	1	1	0	0	138	27	4.9	4.7	0	1	3	4
214116	2	10	4	2	3	3	2	1	0	1	0	0	1	0	1	0	135.2	26.4	5	4.9	0	1	3	4
214110	2	9	4	2	3	3	2	1	1	1	1	1	0	1	1	0	143.2	36.7	5	4.9	0	0	3	4
216224	2	11	4	2	2	2	2	1	1	0	0	0	1	1	0	0	141	34	4.8	4.8	0	0	3	4
215334	2	11	4	2	3	3	2	1	1	1	0	0	1	0	0	0	135	24.3	5.2	5	0	1	3	4
215112	2	10	4	2	3	3	1	2	1	1	1	1	1	0	1	1	143.5	36.1	5.1	5.1	0	0	3	4
215125	2	10	4	2	3	3	2	1	1	1	1	1	1	1	0	0	154	39.1	5	5	0	1	3	4
216219	2	11	4	2	4	3	2	1	1	1	1	0	1	0	1	0	156.1	49.9	4.3	4.8	0	0	3	4
215242	2	10	4	2	3	3	2	1	1	1	0	1	1	0	0	0	155	44	4.8	4.8	0	1	3	4
215128	2	12	4	2	3	3	2	1	1	1	1	1	1	0	0	1	152	34.6	5	4.8	0	0	3	4
215114	2	10	4	2	3	2	2	1	1	1	1	1	1	1	1	2	138.5	35.9	5	5	0	1	3	4
215233	2	11	3	2	3	3	2	2	1	1	1	1	1	1	0	0	148	44.7	5	5	0	0	3	4
214106	2	11	3	2	3	3	2	1	1	1	1	1	1	1	0	0	163	53.3	5	5.1	0	0	3	4
215331	2	10	4	2	6	6	1	2	1	1	1	0	0	1	0	2	139.2	33.8	5	5	0	1	3	4
214142	2	11	3	2	3	4	2	1	1	1	1	1	1	1	0	0	140	35.5	5.1	5.1	0	1	3	4
215232	2	12	4	2	3	3	1	2	1	1	1	1	1	1	0	0	159.1	60.8	5	5	1	0	3	4
215230	2	11	3	2	3	4	2	1	1	1	0	0	1	.	0	0	147.5	37.1	4.9	4.9	0	1	3	4
214133	2	11	4	2	3	2	2	1	1	1	0	0	0	1	0	.	147.5	53.3	4.7	4.5	1	0	3	4
215307	2	16	4	2	2	1	2	1	1	1	0	0	0	0	1	1	129	30	5	5	0	1	3	4
216232	2	11	3	2	2	3	2	1	1	1	1	0	0	0	1	1	151.7	35.7	4.8	4.9	0	0	3	4
215206	2	11	4	2	3	5	2	1	1	0	0	0	0	0	0	0	144	35.8	5	5	0	0	3	4
216220	2	12	3	2	.	2	2	2	1	1	1	1	1	0	1	0	158.5	57.6	5	5	1	0	3	4
215306	2	10	4	2	2	1	2	1	1	1	0	0	0	1	1	1	135.6	28.2	4.6	4.7	0	0	3	4
214127	2	10	4	2	3	3	2	1	1	1	1	1	1	0	0	0	140.2	30.4	4.9	4.9	0	0	3	4
215104	2	11	4	2	2	2	3	2	1	0	1	1	0	1	1	1	135.5	34.2	5	5	0	0	3	4
215202	2	11	4	2	4	3	4	2	1	1	0	0	1	1	1	2	142	37.8	5	5	0	0	3	4
214108	2	12	4	2	2	2	2	1	1	1	1	1	1	1	0	0	129.5	29.7	5	4.8	0	0	3	4
214123	2	11	4	2	3	3	2	2	1	1	1	1	1	1	6	0	138	34.3	5	4.8	0	0	3	4
215117	2	10	4	2	3	3	2	1	1	0	0	0	0	0	8	8	142.3	34.9	5.1	5.1	0	1	3	4
215221	2	9	4	2	3	3	2	2	1	1	1	1	1	1	0	0	138.5	44.7	4.9	5.1	1	1	3	4
215234	2	12	3	2	3	4	2	1	1	0	0	0	0	0	1	0	147.5	39.6	5	5	0	0	3	4
214126	2	8	4	2	4	4	3	1	1	1	0	0	1	1	0	0	134.2	30.4	4.9	4.9	0	1	3	4
214137	2	10	3	2	3	3	2	1	1	1	0	0	0	0	0	1	135.5	25.9	5	5.1	0	0	3	4
216225	2	12	4	2	3	3	2	2	1	1	0	1	0	1	1	0	157	43.2	5	5	0	1	3	4
216202	2	11	4	2	3	2	2	1	1	1	1	1	0	1	1	0	141	39.5	4.6	4.8	0	0	3	4
215210	2	12	4	2	3	2	2	1	1	1	0	1	1	0	1	2	154.2	48.5	4.9	4.8	0	0	3	4
216226	2	12	4	2	3	2	1	1	1	1	1	0	0	0	0	0	155.5	49	5	5	0	1	3	4
214115	2	9	4	2	5	5	2	1	1	1	1	1	1	1	0	0	139	35.5	4.5	4.5	0	1	3	4
215327	2	10	4	2	3	3	2	2	1	0	0	0	0	0	1	0	134.2	32.6	5	5	0	0	3	4
215341	2	10	4	2	2	1	2	1	1	0	0	0	0	0	0	0	136	31	5.1	5	0	1	3	4
215106	2	11	4	2	3	3	3	1	1	0	0	0	0	0	2	1	142.6	36.7	4.9	4.9	0	1	3	4
